# Supplementary material for: Bayesian regression explains how human participants handle parameter uncertainty
Source: PLoS Comput Biol. 2020 May 18;16(5):e1007886. doi: 10.1371/journal.pcbi.1007886 (PMC7259793; doi:10.1371/journal.pcbi.1007886)
Supplement: S1 Data — Within each folder, the name of the text file indicates the parameters. The participants 1…7 completed four conditions of generative noise σg ∈ {0, 0.03, 0.1, 0.4} and the variance parameter was σπ = 0.1. For example, the file subj1_sig_g = 0.1.txt contains all trials of the first participant with generative noise σg = 0.1. The participants 8…11 completed only one condition: σg = 0.1 and σπ = 0.5. Since the variance parameter is different from its default value, we indicate it explictely in the file name, e.g. subj8_sig_pi = 0.5_sig_g = 0.1.txt. Each data file contains 11 columns. The first eight columns describe the x and y coordinates of the stimulus points. The last three columns contain (in that order) the stimulus index j ∈ {1, …20}, the generating quadratic parameter wj and the vertical location of the observed response. (ZIP) [file pcbi.1007886.s002.zip]

Archive with 83 entries (66 files):
- data/
- data/.DS_Store
- __MACOSX/
- __MACOSX/data/
- __MACOSX/data/._.DS_Store
- data/subj1/
- data/subj1/subj1_sig_g=0.03.txt
- __MACOSX/data/subj1/
- __MACOSX/data/subj1/._subj1_sig_g=0.03.txt
- data/subj1/subj1_sig_g=0.1.txt
- __MACOSX/data/subj1/._subj1_sig_g=0.1.txt
- data/subj1/subj1_sig_g=0.4.txt
- __MACOSX/data/subj1/._subj1_sig_g=0.4.txt
- data/subj1/subj1_sig_g=0.txt
- __MACOSX/data/subj1/._subj1_sig_g=0.txt
- __MACOSX/data/._subj1
- data/subj2/
- data/subj2/subj2_sig_g=0.03.txt
- __MACOSX/data/subj2/
- __MACOSX/data/subj2/._subj2_sig_g=0.03.txt
- data/subj2/subj2_sig_g=0.1.txt
- __MACOSX/data/subj2/._subj2_sig_g=0.1.txt
- data/subj2/subj2_sig_g=0.4.txt
- __MACOSX/data/subj2/._subj2_sig_g=0.4.txt
- data/subj2/subj2_sig_g=0.txt
- __MACOSX/data/subj2/._subj2_sig_g=0.txt
- __MACOSX/data/._subj2
- data/subj3/
- data/subj3/subj3_sig_g=0.03.txt
- __MACOSX/data/subj3/
- __MACOSX/data/subj3/._subj3_sig_g=0.03.txt
- data/subj3/subj3_sig_g=0.1.txt
- __MACOSX/data/subj3/._subj3_sig_g=0.1.txt
- data/subj3/subj3_sig_g=0.4.txt
- __MACOSX/data/subj3/._subj3_sig_g=0.4.txt
- data/subj3/subj3_sig_g=0.txt
- __MACOSX/data/subj3/._subj3_sig_g=0.txt
- __MACOSX/data/._subj3
- data/subj4/
- data/subj4/subj4_sig_g=0.03.txt
- __MACOSX/data/subj4/
- __MACOSX/data/subj4/._subj4_sig_g=0.03.txt
- data/subj4/subj4_sig_g=0.1.txt
- __MACOSX/data/subj4/._subj4_sig_g=0.1.txt
- data/subj4/subj4_sig_g=0.4.txt
- __MACOSX/data/subj4/._subj4_sig_g=0.4.txt
- data/subj4/subj4_sig_g=0.txt
- __MACOSX/data/subj4/._subj4_sig_g=0.txt
- __MACOSX/data/._subj4
- data/subj5/
- data/subj5/subj5_sig_g=0.03.txt
- __MACOSX/data/subj5/
- __MACOSX/data/subj5/._subj5_sig_g=0.03.txt
- data/subj5/subj5_sig_g=0.1.txt
- __MACOSX/data/subj5/._subj5_sig_g=0.1.txt
- data/subj5/subj5_sig_g=0.4.txt
- __MACOSX/data/subj5/._subj5_sig_g=0.4.txt
- data/subj5/subj5_sig_g=0.txt
- __MACOSX/data/subj5/._subj5_sig_g=0.txt
- __MACOSX/data/._subj5
- data/subj6/
- data/subj6/subj6_sig_g=0.03.txt
- __MACOSX/data/subj6/
- __MACOSX/data/subj6/._subj6_sig_g=0.03.txt
- data/subj6/subj6_sig_g=0.1.txt
- __MACOSX/data/subj6/._subj6_sig_g=0.1.txt
- data/subj6/subj6_sig_g=0.4.txt
- __MACOSX/data/subj6/._subj6_sig_g=0.4.txt
- data/subj6/subj6_sig_g=0.txt
- __MACOSX/data/subj6/._subj6_sig_g=0.txt
- __MACOSX/data/._subj6
- data/subj7/
- data/subj7/subj7_sig_g=0.03.txt
- __MACOSX/data/subj7/
- __MACOSX/data/subj7/._subj7_sig_g=0.03.txt
- data/subj7/subj7_sig_g=0.1.txt
- __MACOSX/data/subj7/._subj7_sig_g=0.1.txt
- data/subj7/subj7_sig_g=0.4.txt
- __MACOSX/data/subj7/._subj7_sig_g=0.4.txt
- data/subj7/subj7_sig_g=0.txt
- __MACOSX/data/subj7/._subj7_sig_g=0.txt
- __MACOSX/data/._subj7
- __MACOSX/._data
