# Supplementary material for: Bayesian regression explains how human participants handle parameter uncertainty
Source: PLoS Comput Biol. 2020 May 18;16(5):e1007886. doi: 10.1371/journal.pcbi.1007886 (PMC7259793; doi:10.1371/journal.pcbi.1007886)
Supplement: S1 Data — Within each folder, the name of the text file indicates the parameters. The participants 1…7 completed four conditions of generative noise σg ∈ {0, 0.03, 0.1, 0.4} and the variance parameter was σπ = 0.1. For example, the file subj1_sig_g = 0.1.txt contains all trials of the first participant with generative noise σg = 0.1. The participants 8…11 completed only one condition: σg = 0.1 and σπ = 0.5. Since the variance parameter is different from its default value, we indicate it explictely in the file name, e.g. subj8_sig_pi = 0.5_sig_g = 0.1.txt. Each data file contains 11 columns. The first eight columns describe the x and y coordinates of the stimulus points. The last three columns contain (in that order) the stimulus index j ∈ {1, …20}, the generating quadratic parameter wj and the vertical location of the observed response. (ZIP) [file pcbi.1007886.s002.zip › data/subj1/subj1_sig_g=0.1.txt]

x1	x2	x3	x4	y1	y2	y3	y4	lab	w_g	resp
-0.3	-0.1	0.1	0.3	0.129141247856227	-0.175276646991898	0.0632633543695344	0.144706014076271	4	1.0061017033298	3.6
-0.3	-0.1	0.1	0.3	-0.116411469090078	-0.114621123405989	-0.11155358304763	-0.228943085192517	13	-0.836618741297141	-4.08
-0.3	-0.1	0.1	0.3	0.00885683412302497	0.0492867373964027	-0.0245530456263077	0.266300850495015	8	1.04210789055896	-3.8
-0.3	-0.1	0.1	0.3	0.184577520959058	-0.0874198405172455	0.0233845900882402	0.263643304945416	14	0.89677252126257	3.88
-0.3	-0.1	0.1	0.3	0.184577520959058	-0.0874198405172455	0.0233845900882402	0.263643304945416	14	0.89677252126257	4.72
-0.3	-0.1	0.1	0.3	0.0966497090741844	-0.0766138973799206	0.165122959551158	0.137533797644439	11	0.817020031634073	3.92
-0.3	-0.1	0.1	0.3	-0.167072365882945	0.0621639076666468	-0.0105300975815823	-0.207109095659961	6	-1.02090456998466	-4.16
-0.3	-0.1	0.1	0.3	-0.265547633058434	0.0468527467926082	-0.249975743365781	-0.0487007136570832	1	-0.994629929132543	4
-0.3	-0.1	0.1	0.3	-0.265547633058434	0.0468527467926082	-0.249975743365781	-0.0487007136570832	1	-0.994629929132543	-4.04
-0.3	-0.1	0.1	0.3	-0.116411469090078	-0.114621123405989	-0.11155358304763	-0.228943085192517	13	-0.836618741297141	-3.84
-0.3	-0.1	0.1	0.3	0.152200617119866	0.0540560047990663	-0.157570155107617	0.188889432924188	19	0.918643041499841	4
-0.3	-0.1	0.1	0.3	-0.265547633058434	0.0468527467926082	-0.249975743365781	-0.0487007136570832	1	-0.994629929132543	-4.76
-0.3	-0.1	0.1	0.3	-0.0436203061855799	0.0940023140080471	0.160989782089665	0.0741539462634957	5	-1.17191162421211	-4.08
-0.3	-0.1	0.1	0.3	0.00623317326382772	-0.070294383916498	-0.0998856619851232	-0.0536177714710797	7	-0.937402314973578	2.96
-0.3	-0.1	0.1	0.3	-0.0436203061855799	0.0940023140080471	0.160989782089665	0.0741539462634957	5	-1.17191162421211	-3.68
-0.3	-0.1	0.1	0.3	0.152200617119866	0.0540560047990663	-0.157570155107617	0.188889432924188	19	0.918643041499841	3.6
-0.3	-0.1	0.1	0.3	-0.265547633058434	0.0468527467926082	-0.249975743365781	-0.0487007136570832	1	-0.994629929132543	-4.24
-0.3	-0.1	0.1	0.3	0.00623317326382772	-0.070294383916498	-0.0998856619851232	-0.0536177714710797	7	-0.937402314973578	3.12
-0.3	-0.1	0.1	0.3	0.152200617119866	0.0540560047990663	-0.157570155107617	0.188889432924188	19	0.918643041499841	3.28
-0.3	-0.1	0.1	0.3	0.152200617119866	0.0540560047990663	-0.157570155107617	0.188889432924188	19	0.918643041499841	3.68
-0.3	-0.1	0.1	0.3	-0.107816873331398	-0.0561213862182201	-0.00252336947198377	0.0168901615579675	17	-1.00943696696519	-3.08
-0.3	-0.1	0.1	0.3	-0.167072365882945	0.0621639076666468	-0.0105300975815823	-0.207109095659961	6	-1.02090456998466	-4.12
-0.3	-0.1	0.1	0.3	0.108591993070598	0.163101138618679	0.0465521846546966	0.103875575805855	18	1.03103240095402	-3.72
-0.3	-0.1	0.1	0.3	-0.265547633058434	0.0468527467926082	-0.249975743365781	-0.0487007136570832	1	-0.994629929132543	-4.44
-0.3	-0.1	0.1	0.3	0.129141247856227	-0.175276646991898	0.0632633543695344	0.144706014076271	4	1.0061017033298	3.4
-0.3	-0.1	0.1	0.3	-0.0436203061855799	0.0940023140080471	0.160989782089665	0.0741539462634957	5	-1.17191162421211	-3.52
-0.3	-0.1	0.1	0.3	-0.011422061767655	0.04521593919936	-0.118243013389106	-0.0221892919446183	12	1.04700237087359	3.84
-0.3	-0.1	0.1	0.3	0.129141247856227	-0.175276646991898	0.0632633543695344	0.144706014076271	4	1.0061017033298	3.44
-0.3	-0.1	0.1	0.3	-0.258102563625105	-0.00593786682285271	0.105599345960454	-0.132103150101894	2	-1.06703009637784	-4.28
-0.3	-0.1	0.1	0.3	-0.139820576263527	-0.0339807577899387	-0.0876511498556758	-0.161052066520106	9	-1.05189757300233	-3.76
-0.3	-0.1	0.1	0.3	0.00623317326382772	-0.070294383916498	-0.0998856619851232	-0.0536177714710797	7	-0.937402314973578	3.64
-0.3	-0.1	0.1	0.3	0.108591993070598	0.163101138618679	0.0465521846546966	0.103875575805855	18	1.03103240095402	-3.84
-0.3	-0.1	0.1	0.3	0.171463001073691	-0.156220125022823	0.0667282519490239	0.0921705126912102	16	1.01504970450894	3.2
-0.3	-0.1	0.1	0.3	0.184577520959058	-0.0874198405172455	0.0233845900882402	0.263643304945416	14	0.89677252126257	3.72
-0.3	-0.1	0.1	0.3	0.0589569080006927	0.103445632102909	0.00258411714590909	0.131389398159201	3	1.16712677103027	-4.08
-0.3	-0.1	0.1	0.3	-0.0787903227199724	-0.00985945445696287	-0.098207838025422	-0.151661665752424	21	-1.05967640887719	-3.84
-0.3	-0.1	0.1	0.3	0.108591993070598	0.163101138618679	0.0465521846546966	0.103875575805855	18	1.03103240095402	3.72
-0.3	-0.1	0.1	0.3	-0.116411469090078	-0.114621123405989	-0.11155358304763	-0.228943085192517	13	-0.836618741297141	-4.2
-0.3	-0.1	0.1	0.3	0.00885683412302497	0.0492867373964027	-0.0245530456263077	0.266300850495015	8	1.04210789055896	3.28
-0.3	-0.1	0.1	0.3	0.184577520959058	-0.0874198405172455	0.0233845900882402	0.263643304945416	14	0.89677252126257	3.6
-0.3	-0.1	0.1	0.3	-0.139820576263527	-0.0339807577899387	-0.0876511498556758	-0.161052066520106	9	-1.05189757300233	-4.04
-0.3	-0.1	0.1	0.3	-0.116411469090078	-0.114621123405989	-0.11155358304763	-0.228943085192517	13	-0.836618741297141	-4.4
-0.3	-0.1	0.1	0.3	0.184577520959058	-0.0874198405172455	0.0233845900882402	0.263643304945416	14	0.89677252126257	3.84
-0.3	-0.1	0.1	0.3	0.171463001073691	-0.156220125022823	0.0667282519490239	0.0921705126912102	16	1.01504970450894	3.72
-0.3	-0.1	0.1	0.3	0.152200617119866	0.0540560047990663	-0.157570155107617	0.188889432924188	19	0.918643041499841	3.92
-0.3	-0.1	0.1	0.3	0.0966497090741844	-0.0766138973799206	0.165122959551158	0.137533797644439	11	0.817020031634073	3.6
-0.3	-0.1	0.1	0.3	-0.107816873331398	-0.0561213862182201	-0.00252336947198377	0.0168901615579675	17	-1.00943696696519	-3.84
-0.3	-0.1	0.1	0.3	-0.0787903227199724	-0.00985945445696287	-0.098207838025422	-0.151661665752424	21	-1.05967640887719	-4.04
-0.3	-0.1	0.1	0.3	0.108591993070598	0.163101138618679	0.0465521846546966	0.103875575805855	18	1.03103240095402	3.4
-0.3	-0.1	0.1	0.3	-0.0787903227199724	-0.00985945445696287	-0.098207838025422	-0.151661665752424	21	-1.05967640887719	-4.04
-0.3	-0.1	0.1	0.3	-0.258102563625105	-0.00593786682285271	0.105599345960454	-0.132103150101894	2	-1.06703009637784	-4.04
-0.3	-0.1	0.1	0.3	-0.167072365882945	0.0621639076666468	-0.0105300975815823	-0.207109095659961	6	-1.02090456998466	-3.44
-0.3	-0.1	0.1	0.3	0.00623317326382772	-0.070294383916498	-0.0998856619851232	-0.0536177714710797	7	-0.937402314973578	2.92
-0.3	-0.1	0.1	0.3	-0.167072365882945	0.0621639076666468	-0.0105300975815823	-0.207109095659961	6	-1.02090456998466	-4.24
-0.3	-0.1	0.1	0.3	-0.107816873331398	-0.0561213862182201	-0.00252336947198377	0.0168901615579675	17	-1.00943696696519	-4.16
-0.3	-0.1	0.1	0.3	0.108591993070598	0.163101138618679	0.0465521846546966	0.103875575805855	18	1.03103240095402	3.76
-0.3	-0.1	0.1	0.3	-0.011422061767655	0.04521593919936	-0.118243013389106	-0.0221892919446183	12	1.04700237087359	3.36
-0.3	-0.1	0.1	0.3	0.171463001073691	-0.156220125022823	0.0667282519490239	0.0921705126912102	16	1.01504970450894	3.16
-0.3	-0.1	0.1	0.3	0.184577520959058	-0.0874198405172455	0.0233845900882402	0.263643304945416	14	0.89677252126257	3.28
-0.3	-0.1	0.1	0.3	0.171463001073691	-0.156220125022823	0.0667282519490239	0.0921705126912102	16	1.01504970450894	3.6
-0.3	-0.1	0.1	0.3	0.152200617119866	0.0540560047990663	-0.157570155107617	0.188889432924188	19	0.918643041499841	3.72
-0.3	-0.1	0.1	0.3	-0.265547633058434	0.0468527467926082	-0.249975743365781	-0.0487007136570832	1	-0.994629929132543	-3.72
-0.3	-0.1	0.1	0.3	-0.265547633058434	0.0468527467926082	-0.249975743365781	-0.0487007136570832	1	-0.994629929132543	-4
-0.3	-0.1	0.1	0.3	-0.00126662629782082	0.152135968134046	-0.0288393726549603	0.119536495312021	15	1.11774184143307	-3.72
-0.3	-0.1	0.1	0.3	0.152200617119866	0.0540560047990663	-0.157570155107617	0.188889432924188	19	0.918643041499841	3.64
-0.3	-0.1	0.1	0.3	0.0589569080006927	0.103445632102909	0.00258411714590909	0.131389398159201	3	1.16712677103027	3.44
-0.3	-0.1	0.1	0.3	-0.167072365882945	0.0621639076666468	-0.0105300975815823	-0.207109095659961	6	-1.02090456998466	-4.16
-0.3	-0.1	0.1	0.3	0.00885683412302497	0.0492867373964027	-0.0245530456263077	0.266300850495015	8	1.04210789055896	-4.08
-0.3	-0.1	0.1	0.3	-0.00126662629782082	0.152135968134046	-0.0288393726549603	0.119536495312021	15	1.11774184143307	3.88
-0.3	-0.1	0.1	0.3	0.00623317326382772	-0.070294383916498	-0.0998856619851232	-0.0536177714710797	7	-0.937402314973578	3.6
-0.3	-0.1	0.1	0.3	0.00885683412302497	0.0492867373964027	-0.0245530456263077	0.266300850495015	8	1.04210789055896	3.84
-0.3	-0.1	0.1	0.3	-0.106311855184946	-0.0910850703272051	0.075367620964693	-0.0418392401468377	10	-1.09367437441013	-3.76
-0.3	-0.1	0.1	0.3	-0.107816873331398	-0.0561213862182201	-0.00252336947198377	0.0168901615579675	17	-1.00943696696519	-3.56
-0.3	-0.1	0.1	0.3	0.184577520959058	-0.0874198405172455	0.0233845900882402	0.263643304945416	14	0.89677252126257	4.16
-0.3	-0.1	0.1	0.3	0.152200617119866	0.0540560047990663	-0.157570155107617	0.188889432924188	19	0.918643041499841	3.92
-0.3	-0.1	0.1	0.3	0.152200617119866	0.0540560047990663	-0.157570155107617	0.188889432924188	19	0.918643041499841	3.28
-0.3	-0.1	0.1	0.3	0.171463001073691	-0.156220125022823	0.0667282519490239	0.0921705126912102	16	1.01504970450894	3.72
-0.3	-0.1	0.1	0.3	0.00623317326382772	-0.070294383916498	-0.0998856619851232	-0.0536177714710797	7	-0.937402314973578	3.44
-0.3	-0.1	0.1	0.3	0.0589569080006927	0.103445632102909	0.00258411714590909	0.131389398159201	3	1.16712677103027	3.72
-0.3	-0.1	0.1	0.3	0.00623317326382772	-0.070294383916498	-0.0998856619851232	-0.0536177714710797	7	-0.937402314973578	3.44
-0.3	-0.1	0.1	0.3	-0.0787903227199724	-0.00985945445696287	-0.098207838025422	-0.151661665752424	21	-1.05967640887719	-3.48
-0.3	-0.1	0.1	0.3	-0.00126662629782082	0.152135968134046	-0.0288393726549603	0.119536495312021	15	1.11774184143307	3.68
-0.3	-0.1	0.1	0.3	-0.011422061767655	0.04521593919936	-0.118243013389106	-0.0221892919446183	12	1.04700237087359	3.4
-0.3	-0.1	0.1	0.3	-0.258102563625105	-0.00593786682285271	0.105599345960454	-0.132103150101894	2	-1.06703009637784	-4.16
-0.3	-0.1	0.1	0.3	-0.00126662629782082	0.152135968134046	-0.0288393726549603	0.119536495312021	15	1.11774184143307	3.8
-0.3	-0.1	0.1	0.3	0.171463001073691	-0.156220125022823	0.0667282519490239	0.0921705126912102	16	1.01504970450894	3.92
-0.3	-0.1	0.1	0.3	0.108591993070598	0.163101138618679	0.0465521846546966	0.103875575805855	18	1.03103240095402	-4.04
-0.3	-0.1	0.1	0.3	0.0966497090741844	-0.0766138973799206	0.165122959551158	0.137533797644439	11	0.817020031634073	3.92
-0.3	-0.1	0.1	0.3	0.0966497090741844	-0.0766138973799206	0.165122959551158	0.137533797644439	11	0.817020031634073	3.48
-0.3	-0.1	0.1	0.3	-0.106311855184946	-0.0910850703272051	0.075367620964693	-0.0418392401468377	10	-1.09367437441013	-3.96
-0.3	-0.1	0.1	0.3	-0.107816873331398	-0.0561213862182201	-0.00252336947198377	0.0168901615579675	17	-1.00943696696519	3.44
-0.3	-0.1	0.1	0.3	0.129141247856227	-0.175276646991898	0.0632633543695344	0.144706014076271	4	1.0061017033298	3.64
-0.3	-0.1	0.1	0.3	-0.011422061767655	0.04521593919936	-0.118243013389106	-0.0221892919446183	12	1.04700237087359	-4.32
-0.3	-0.1	0.1	0.3	-0.106311855184946	-0.0910850703272051	0.075367620964693	-0.0418392401468377	10	-1.09367437441013	-4.4
-0.3	-0.1	0.1	0.3	-0.107816873331398	-0.0561213862182201	-0.00252336947198377	0.0168901615579675	17	-1.00943696696519	-4.84
-0.3	-0.1	0.1	0.3	-0.265547633058434	0.0468527467926082	-0.249975743365781	-0.0487007136570832	1	-0.994629929132543	-4.48
-0.3	-0.1	0.1	0.3	-0.265547633058434	0.0468527467926082	-0.249975743365781	-0.0487007136570832	1	-0.994629929132543	-4.16
-0.3	-0.1	0.1	0.3	0.108591993070598	0.163101138618679	0.0465521846546966	0.103875575805855	18	1.03103240095402	-4.08
-0.3	-0.1	0.1	0.3	-0.107816873331398	-0.0561213862182201	-0.00252336947198377	0.0168901615579675	17	-1.00943696696519	4
-0.3	-0.1	0.1	0.3	0.0966497090741844	-0.0766138973799206	0.165122959551158	0.137533797644439	11	0.817020031634073	-4.56
-0.3	-0.1	0.1	0.3	-0.139820576263527	-0.0339807577899387	-0.0876511498556758	-0.161052066520106	9	-1.05189757300233	-4.4
-0.3	-0.1	0.1	0.3	-0.167072365882945	0.0621639076666468	-0.0105300975815823	-0.207109095659961	6	-1.02090456998466	-4.76
-0.3	-0.1	0.1	0.3	0.129141247856227	-0.175276646991898	0.0632633543695344	0.144706014076271	4	1.0061017033298	4.44
-0.3	-0.1	0.1	0.3	-0.258102563625105	-0.00593786682285271	0.105599345960454	-0.132103150101894	2	-1.06703009637784	-5.12
-0.3	-0.1	0.1	0.3	-0.167072365882945	0.0621639076666468	-0.0105300975815823	-0.207109095659961	6	-1.02090456998466	-4.16
-0.3	-0.1	0.1	0.3	-0.167072365882945	0.0621639076666468	-0.0105300975815823	-0.207109095659961	6	-1.02090456998466	-4.60000000000001
-0.3	-0.1	0.1	0.3	-0.167072365882945	0.0621639076666468	-0.0105300975815823	-0.207109095659961	6	-1.02090456998466	-5
-0.3	-0.1	0.1	0.3	0.0589569080006927	0.103445632102909	0.00258411714590909	0.131389398159201	3	1.16712677103027	4.64
-0.3	-0.1	0.1	0.3	0.00623317326382772	-0.070294383916498	-0.0998856619851232	-0.0536177714710797	7	-0.937402314973578	3.76
-0.3	-0.1	0.1	0.3	0.108591993070598	0.163101138618679	0.0465521846546966	0.103875575805855	18	1.03103240095402	4.28
-0.3	-0.1	0.1	0.3	-0.139820576263527	-0.0339807577899387	-0.0876511498556758	-0.161052066520106	9	-1.05189757300233	-4.16
-0.3	-0.1	0.1	0.3	0.0966497090741844	-0.0766138973799206	0.165122959551158	0.137533797644439	11	0.817020031634073	4.56
-0.3	-0.1	0.1	0.3	-0.00126662629782082	0.152135968134046	-0.0288393726549603	0.119536495312021	15	1.11774184143307	3.64
-0.3	-0.1	0.1	0.3	-0.258102563625105	-0.00593786682285271	0.105599345960454	-0.132103150101894	2	-1.06703009637784	-4.96
-0.3	-0.1	0.1	0.3	0.0589569080006927	0.103445632102909	0.00258411714590909	0.131389398159201	3	1.16712677103027	-4.08
-0.3	-0.1	0.1	0.3	-0.00126662629782082	0.152135968134046	-0.0288393726549603	0.119536495312021	15	1.11774184143307	3.48
-0.3	-0.1	0.1	0.3	0.129141247856227	-0.175276646991898	0.0632633543695344	0.144706014076271	4	1.0061017033298	4.32
-0.3	-0.1	0.1	0.3	0.0589569080006927	0.103445632102909	0.00258411714590909	0.131389398159201	3	1.16712677103027	4.44
-0.3	-0.1	0.1	0.3	-0.265547633058434	0.0468527467926082	-0.249975743365781	-0.0487007136570832	1	-0.994629929132543	3.84
-0.3	-0.1	0.1	0.3	0.171463001073691	-0.156220125022823	0.0667282519490239	0.0921705126912102	16	1.01504970450894	4.4
-0.3	-0.1	0.1	0.3	0.00623317326382772	-0.070294383916498	-0.0998856619851232	-0.0536177714710797	7	-0.937402314973578	3.84
-0.3	-0.1	0.1	0.3	-0.0787903227199724	-0.00985945445696287	-0.098207838025422	-0.151661665752424	21	-1.05967640887719	-4.44
-0.3	-0.1	0.1	0.3	0.171463001073691	-0.156220125022823	0.0667282519490239	0.0921705126912102	16	1.01504970450894	4.64
-0.3	-0.1	0.1	0.3	-0.0787903227199724	-0.00985945445696287	-0.098207838025422	-0.151661665752424	21	-1.05967640887719	-4.48
-0.3	-0.1	0.1	0.3	-0.00126662629782082	0.152135968134046	-0.0288393726549603	0.119536495312021	15	1.11774184143307	4.32
-0.3	-0.1	0.1	0.3	0.171463001073691	-0.156220125022823	0.0667282519490239	0.0921705126912102	16	1.01504970450894	4.68
-0.3	-0.1	0.1	0.3	0.00885683412302497	0.0492867373964027	-0.0245530456263077	0.266300850495015	8	1.04210789055896	5.28
-0.3	-0.1	0.1	0.3	-0.00126662629782082	0.152135968134046	-0.0288393726549603	0.119536495312021	15	1.11774184143307	4
-0.3	-0.1	0.1	0.3	0.171463001073691	-0.156220125022823	0.0667282519490239	0.0921705126912102	16	1.01504970450894	4.56
-0.3	-0.1	0.1	0.3	-0.106311855184946	-0.0910850703272051	0.075367620964693	-0.0418392401468377	10	-1.09367437441013	4
-0.3	-0.1	0.1	0.3	0.152200617119866	0.0540560047990663	-0.157570155107617	0.188889432924188	19	0.918643041499841	4.56
-0.3	-0.1	0.1	0.3	0.00623317326382772	-0.070294383916498	-0.0998856619851232	-0.0536177714710797	7	-0.937402314973578	4.28
-0.3	-0.1	0.1	0.3	-0.116411469090078	-0.114621123405989	-0.11155358304763	-0.228943085192517	13	-0.836618741297141	-4.88
-0.3	-0.1	0.1	0.3	0.00623317326382772	-0.070294383916498	-0.0998856619851232	-0.0536177714710797	7	-0.937402314973578	3.36
-0.3	-0.1	0.1	0.3	-0.265547633058434	0.0468527467926082	-0.249975743365781	-0.0487007136570832	1	-0.994629929132543	-3.6
-0.3	-0.1	0.1	0.3	0.0966497090741844	-0.0766138973799206	0.165122959551158	0.137533797644439	11	0.817020031634073	4.4
-0.3	-0.1	0.1	0.3	0.00623317326382772	-0.070294383916498	-0.0998856619851232	-0.0536177714710797	7	-0.937402314973578	-4.36
-0.3	-0.1	0.1	0.3	-0.0787903227199724	-0.00985945445696287	-0.098207838025422	-0.151661665752424	21	-1.05967640887719	-4.4
-0.3	-0.1	0.1	0.3	-0.0436203061855799	0.0940023140080471	0.160989782089665	0.0741539462634957	5	-1.17191162421211	-4.04
-0.3	-0.1	0.1	0.3	0.108591993070598	0.163101138618679	0.0465521846546966	0.103875575805855	18	1.03103240095402	-3.88
-0.3	-0.1	0.1	0.3	-0.139820576263527	-0.0339807577899387	-0.0876511498556758	-0.161052066520106	9	-1.05189757300233	-4.44
-0.3	-0.1	0.1	0.3	-0.00126662629782082	0.152135968134046	-0.0288393726549603	0.119536495312021	15	1.11774184143307	4
-0.3	-0.1	0.1	0.3	0.129141247856227	-0.175276646991898	0.0632633543695344	0.144706014076271	4	1.0061017033298	3.96
-0.3	-0.1	0.1	0.3	-0.107816873331398	-0.0561213862182201	-0.00252336947198377	0.0168901615579675	17	-1.00943696696519	3.68
-0.3	-0.1	0.1	0.3	-0.258102563625105	-0.00593786682285271	0.105599345960454	-0.132103150101894	2	-1.06703009637784	-4.2
-0.3	-0.1	0.1	0.3	0.108591993070598	0.163101138618679	0.0465521846546966	0.103875575805855	18	1.03103240095402	-3.72
-0.3	-0.1	0.1	0.3	-0.0787903227199724	-0.00985945445696287	-0.098207838025422	-0.151661665752424	21	-1.05967640887719	-4.48
-0.3	-0.1	0.1	0.3	-0.258102563625105	-0.00593786682285271	0.105599345960454	-0.132103150101894	2	-1.06703009637784	-4.2
-0.3	-0.1	0.1	0.3	-0.167072365882945	0.0621639076666468	-0.0105300975815823	-0.207109095659961	6	-1.02090456998466	-4.8
-0.3	-0.1	0.1	0.3	-0.00126662629782082	0.152135968134046	-0.0288393726549603	0.119536495312021	15	1.11774184143307	3.52
-0.3	-0.1	0.1	0.3	0.129141247856227	-0.175276646991898	0.0632633543695344	0.144706014076271	4	1.0061017033298	3.84
-0.3	-0.1	0.1	0.3	0.171463001073691	-0.156220125022823	0.0667282519490239	0.0921705126912102	16	1.01504970450894	4.08
-0.3	-0.1	0.1	0.3	-0.139820576263527	-0.0339807577899387	-0.0876511498556758	-0.161052066520106	9	-1.05189757300233	-3.68
-0.3	-0.1	0.1	0.3	-0.139820576263527	-0.0339807577899387	-0.0876511498556758	-0.161052066520106	9	-1.05189757300233	-4.08
-0.3	-0.1	0.1	0.3	-0.265547633058434	0.0468527467926082	-0.249975743365781	-0.0487007136570832	1	-0.994629929132543	3.6
-0.3	-0.1	0.1	0.3	-0.139820576263527	-0.0339807577899387	-0.0876511498556758	-0.161052066520106	9	-1.05189757300233	-4.36
-0.3	-0.1	0.1	0.3	0.00885683412302497	0.0492867373964027	-0.0245530456263077	0.266300850495015	8	1.04210789055896	4.6
-0.3	-0.1	0.1	0.3	-0.0787903227199724	-0.00985945445696287	-0.098207838025422	-0.151661665752424	21	-1.05967640887719	-4.16
-0.3	-0.1	0.1	0.3	0.184577520959058	-0.0874198405172455	0.0233845900882402	0.263643304945416	14	0.89677252126257	4.4
-0.3	-0.1	0.1	0.3	-0.116411469090078	-0.114621123405989	-0.11155358304763	-0.228943085192517	13	-0.836618741297141	-4.48
-0.3	-0.1	0.1	0.3	-0.107816873331398	-0.0561213862182201	-0.00252336947198377	0.0168901615579675	17	-1.00943696696519	-4.56
-0.3	-0.1	0.1	0.3	-0.139820576263527	-0.0339807577899387	-0.0876511498556758	-0.161052066520106	9	-1.05189757300233	-4.2
-0.3	-0.1	0.1	0.3	-0.265547633058434	0.0468527467926082	-0.249975743365781	-0.0487007136570832	1	-0.994629929132543	3.8
-0.3	-0.1	0.1	0.3	-0.258102563625105	-0.00593786682285271	0.105599345960454	-0.132103150101894	2	-1.06703009637784	-4.60000000000001
-0.3	-0.1	0.1	0.3	0.108591993070598	0.163101138618679	0.0465521846546966	0.103875575805855	18	1.03103240095402	4.52
-0.3	-0.1	0.1	0.3	0.171463001073691	-0.156220125022823	0.0667282519490239	0.0921705126912102	16	1.01504970450894	4.36
-0.3	-0.1	0.1	0.3	0.0966497090741844	-0.0766138973799206	0.165122959551158	0.137533797644439	11	0.817020031634073	4.24
-0.3	-0.1	0.1	0.3	-0.00126662629782082	0.152135968134046	-0.0288393726549603	0.119536495312021	15	1.11774184143307	3.52
-0.3	-0.1	0.1	0.3	0.108591993070598	0.163101138618679	0.0465521846546966	0.103875575805855	18	1.03103240095402	3.76
-0.3	-0.1	0.1	0.3	0.0966497090741844	-0.0766138973799206	0.165122959551158	0.137533797644439	11	0.817020031634073	4.08
-0.3	-0.1	0.1	0.3	-0.258102563625105	-0.00593786682285271	0.105599345960454	-0.132103150101894	2	-1.06703009637784	-4.44
-0.3	-0.1	0.1	0.3	-0.0436203061855799	0.0940023140080471	0.160989782089665	0.0741539462634957	5	-1.17191162421211	-4.4
-0.3	-0.1	0.1	0.3	0.129141247856227	-0.175276646991898	0.0632633543695344	0.144706014076271	4	1.0061017033298	4.44
-0.3	-0.1	0.1	0.3	-0.00126662629782082	0.152135968134046	-0.0288393726549603	0.119536495312021	15	1.11774184143307	4.28
-0.3	-0.1	0.1	0.3	0.152200617119866	0.0540560047990663	-0.157570155107617	0.188889432924188	19	0.918643041499841	4.76
-0.3	-0.1	0.1	0.3	-0.011422061767655	0.04521593919936	-0.118243013389106	-0.0221892919446183	12	1.04700237087359	4.08
-0.3	-0.1	0.1	0.3	-0.106311855184946	-0.0910850703272051	0.075367620964693	-0.0418392401468377	10	-1.09367437441013	-4.76
-0.3	-0.1	0.1	0.3	-0.106311855184946	-0.0910850703272051	0.075367620964693	-0.0418392401468377	10	-1.09367437441013	-4.36
-0.3	-0.1	0.1	0.3	-0.011422061767655	0.04521593919936	-0.118243013389106	-0.0221892919446183	12	1.04700237087359	4.04
-0.3	-0.1	0.1	0.3	-0.116411469090078	-0.114621123405989	-0.11155358304763	-0.228943085192517	13	-0.836618741297141	-4.92
-0.3	-0.1	0.1	0.3	-0.258102563625105	-0.00593786682285271	0.105599345960454	-0.132103150101894	2	-1.06703009637784	-4.08
-0.3	-0.1	0.1	0.3	-0.0787903227199724	-0.00985945445696287	-0.098207838025422	-0.151661665752424	21	-1.05967640887719	-4.36
-0.3	-0.1	0.1	0.3	0.184577520959058	-0.0874198405172455	0.0233845900882402	0.263643304945416	14	0.89677252126257	4.28
-0.3	-0.1	0.1	0.3	-0.107816873331398	-0.0561213862182201	-0.00252336947198377	0.0168901615579675	17	-1.00943696696519	-4.36
-0.3	-0.1	0.1	0.3	0.0589569080006927	0.103445632102909	0.00258411714590909	0.131389398159201	3	1.16712677103027	3.8
-0.3	-0.1	0.1	0.3	-0.0787903227199724	-0.00985945445696287	-0.098207838025422	-0.151661665752424	21	-1.05967640887719	-4
-0.3	-0.1	0.1	0.3	-0.106311855184946	-0.0910850703272051	0.075367620964693	-0.0418392401468377	10	-1.09367437441013	3.72
-0.3	-0.1	0.1	0.3	-0.011422061767655	0.04521593919936	-0.118243013389106	-0.0221892919446183	12	1.04700237087359	3.36
-0.3	-0.1	0.1	0.3	0.00885683412302497	0.0492867373964027	-0.0245530456263077	0.266300850495015	8	1.04210789055896	3.76
-0.3	-0.1	0.1	0.3	0.00885683412302497	0.0492867373964027	-0.0245530456263077	0.266300850495015	8	1.04210789055896	3.8
-0.3	-0.1	0.1	0.3	-0.167072365882945	0.0621639076666468	-0.0105300975815823	-0.207109095659961	6	-1.02090456998466	-4.16
-0.3	-0.1	0.1	0.3	0.152200617119866	0.0540560047990663	-0.157570155107617	0.188889432924188	19	0.918643041499841	4.16
-0.3	-0.1	0.1	0.3	0.108591993070598	0.163101138618679	0.0465521846546966	0.103875575805855	18	1.03103240095402	3.56
-0.3	-0.1	0.1	0.3	-0.0436203061855799	0.0940023140080471	0.160989782089665	0.0741539462634957	5	-1.17191162421211	-4.28
-0.3	-0.1	0.1	0.3	-0.107816873331398	-0.0561213862182201	-0.00252336947198377	0.0168901615579675	17	-1.00943696696519	-3.76
-0.3	-0.1	0.1	0.3	-0.167072365882945	0.0621639076666468	-0.0105300975815823	-0.207109095659961	6	-1.02090456998466	-4.36
-0.3	-0.1	0.1	0.3	-0.011422061767655	0.04521593919936	-0.118243013389106	-0.0221892919446183	12	1.04700237087359	3.76
-0.3	-0.1	0.1	0.3	0.184577520959058	-0.0874198405172455	0.0233845900882402	0.263643304945416	14	0.89677252126257	4.28
-0.3	-0.1	0.1	0.3	-0.106311855184946	-0.0910850703272051	0.075367620964693	-0.0418392401468377	10	-1.09367437441013	-3.88
-0.3	-0.1	0.1	0.3	-0.011422061767655	0.04521593919936	-0.118243013389106	-0.0221892919446183	12	1.04700237087359	-4.24
-0.3	-0.1	0.1	0.3	0.108591993070598	0.163101138618679	0.0465521846546966	0.103875575805855	18	1.03103240095402	-4.24
-0.3	-0.1	0.1	0.3	-0.011422061767655	0.04521593919936	-0.118243013389106	-0.0221892919446183	12	1.04700237087359	-3.96
-0.3	-0.1	0.1	0.3	0.00885683412302497	0.0492867373964027	-0.0245530456263077	0.266300850495015	8	1.04210789055896	4.08
-0.3	-0.1	0.1	0.3	0.171463001073691	-0.156220125022823	0.0667282519490239	0.0921705126912102	16	1.01504970450894	4.16
-0.3	-0.1	0.1	0.3	0.184577520959058	-0.0874198405172455	0.0233845900882402	0.263643304945416	14	0.89677252126257	4.16
-0.3	-0.1	0.1	0.3	-0.0436203061855799	0.0940023140080471	0.160989782089665	0.0741539462634957	5	-1.17191162421211	-3.76
-0.3	-0.1	0.1	0.3	0.108591993070598	0.163101138618679	0.0465521846546966	0.103875575805855	18	1.03103240095402	-3.88
-0.3	-0.1	0.1	0.3	0.152200617119866	0.0540560047990663	-0.157570155107617	0.188889432924188	19	0.918643041499841	3.84
-0.3	-0.1	0.1	0.3	-0.265547633058434	0.0468527467926082	-0.249975743365781	-0.0487007136570832	1	-0.994629929132543	4.24
-0.3	-0.1	0.1	0.3	0.0589569080006927	0.103445632102909	0.00258411714590909	0.131389398159201	3	1.16712677103027	4.16
-0.3	-0.1	0.1	0.3	0.129141247856227	-0.175276646991898	0.0632633543695344	0.144706014076271	4	1.0061017033298	4.44
-0.3	-0.1	0.1	0.3	0.152200617119866	0.0540560047990663	-0.157570155107617	0.188889432924188	19	0.918643041499841	3.96
-0.3	-0.1	0.1	0.3	0.00885683412302497	0.0492867373964027	-0.0245530456263077	0.266300850495015	8	1.04210789055896	4.08
-0.3	-0.1	0.1	0.3	0.00623317326382772	-0.070294383916498	-0.0998856619851232	-0.0536177714710797	7	-0.937402314973578	3.84
-0.3	-0.1	0.1	0.3	-0.011422061767655	0.04521593919936	-0.118243013389106	-0.0221892919446183	12	1.04700237087359	3.84
-0.3	-0.1	0.1	0.3	0.00885683412302497	0.0492867373964027	-0.0245530456263077	0.266300850495015	8	1.04210789055896	4.44
-0.3	-0.1	0.1	0.3	-0.106311855184946	-0.0910850703272051	0.075367620964693	-0.0418392401468377	10	-1.09367437441013	-3.92
-0.3	-0.1	0.1	0.3	-0.116411469090078	-0.114621123405989	-0.11155358304763	-0.228943085192517	13	-0.836618741297141	-5
-0.3	-0.1	0.1	0.3	0.0966497090741844	-0.0766138973799206	0.165122959551158	0.137533797644439	11	0.817020031634073	-3.92
-0.3	-0.1	0.1	0.3	0.0589569080006927	0.103445632102909	0.00258411714590909	0.131389398159201	3	1.16712677103027	-4.16
-0.3	-0.1	0.1	0.3	-0.00126662629782082	0.152135968134046	-0.0288393726549603	0.119536495312021	15	1.11774184143307	3.52
-0.3	-0.1	0.1	0.3	-0.167072365882945	0.0621639076666468	-0.0105300975815823	-0.207109095659961	6	-1.02090456998466	-4.84
-0.3	-0.1	0.1	0.3	0.0589569080006927	0.103445632102909	0.00258411714590909	0.131389398159201	3	1.16712677103027	3.96
-0.3	-0.1	0.1	0.3	0.0966497090741844	-0.0766138973799206	0.165122959551158	0.137533797644439	11	0.817020031634073	3.72
-0.3	-0.1	0.1	0.3	-0.258102563625105	-0.00593786682285271	0.105599345960454	-0.132103150101894	2	-1.06703009637784	-3.56
-0.3	-0.1	0.1	0.3	0.00885683412302497	0.0492867373964027	-0.0245530456263077	0.266300850495015	8	1.04210789055896	3.08
-0.3	-0.1	0.1	0.3	0.0589569080006927	0.103445632102909	0.00258411714590909	0.131389398159201	3	1.16712677103027	3.52
-0.3	-0.1	0.1	0.3	0.171463001073691	-0.156220125022823	0.0667282519490239	0.0921705126912102	16	1.01504970450894	3.76
-0.3	-0.1	0.1	0.3	0.129141247856227	-0.175276646991898	0.0632633543695344	0.144706014076271	4	1.0061017033298	3.64
-0.3	-0.1	0.1	0.3	-0.106311855184946	-0.0910850703272051	0.075367620964693	-0.0418392401468377	10	-1.09367437441013	-3.8
-0.3	-0.1	0.1	0.3	-0.116411469090078	-0.114621123405989	-0.11155358304763	-0.228943085192517	13	-0.836618741297141	-4.28
-0.3	-0.1	0.1	0.3	-0.258102563625105	-0.00593786682285271	0.105599345960454	-0.132103150101894	2	-1.06703009637784	-3.84
-0.3	-0.1	0.1	0.3	0.184577520959058	-0.0874198405172455	0.0233845900882402	0.263643304945416	14	0.89677252126257	3.88
-0.3	-0.1	0.1	0.3	-0.0787903227199724	-0.00985945445696287	-0.098207838025422	-0.151661665752424	21	-1.05967640887719	-3.64
-0.3	-0.1	0.1	0.3	-0.116411469090078	-0.114621123405989	-0.11155358304763	-0.228943085192517	13	-0.836618741297141	-4.16
-0.3	-0.1	0.1	0.3	-0.265547633058434	0.0468527467926082	-0.249975743365781	-0.0487007136570832	1	-0.994629929132543	4
-0.3	-0.1	0.1	0.3	0.152200617119866	0.0540560047990663	-0.157570155107617	0.188889432924188	19	0.918643041499841	4
-0.3	-0.1	0.1	0.3	-0.107816873331398	-0.0561213862182201	-0.00252336947198377	0.0168901615579675	17	-1.00943696696519	-3.68
-0.3	-0.1	0.1	0.3	-0.0436203061855799	0.0940023140080471	0.160989782089665	0.0741539462634957	5	-1.17191162421211	-3.52
-0.3	-0.1	0.1	0.3	-0.0787903227199724	-0.00985945445696287	-0.098207838025422	-0.151661665752424	21	-1.05967640887719	-4.04
-0.3	-0.1	0.1	0.3	-0.0436203061855799	0.0940023140080471	0.160989782089665	0.0741539462634957	5	-1.17191162421211	-4.28
-0.3	-0.1	0.1	0.3	-0.00126662629782082	0.152135968134046	-0.0288393726549603	0.119536495312021	15	1.11774184143307	-4.32
-0.3	-0.1	0.1	0.3	-0.011422061767655	0.04521593919936	-0.118243013389106	-0.0221892919446183	12	1.04700237087359	3.76
-0.3	-0.1	0.1	0.3	0.0589569080006927	0.103445632102909	0.00258411714590909	0.131389398159201	3	1.16712677103027	3.52
-0.3	-0.1	0.1	0.3	-0.0436203061855799	0.0940023140080471	0.160989782089665	0.0741539462634957	5	-1.17191162421211	-4.16
-0.3	-0.1	0.1	0.3	-0.107816873331398	-0.0561213862182201	-0.00252336947198377	0.0168901615579675	17	-1.00943696696519	-4.08
-0.3	-0.1	0.1	0.3	0.00885683412302497	0.0492867373964027	-0.0245530456263077	0.266300850495015	8	1.04210789055896	3.56
-0.3	-0.1	0.1	0.3	-0.107816873331398	-0.0561213862182201	-0.00252336947198377	0.0168901615579675	17	-1.00943696696519	-4.08
-0.3	-0.1	0.1	0.3	-0.139820576263527	-0.0339807577899387	-0.0876511498556758	-0.161052066520106	9	-1.05189757300233	-3.88
-0.3	-0.1	0.1	0.3	-0.139820576263527	-0.0339807577899387	-0.0876511498556758	-0.161052066520106	9	-1.05189757300233	-4.24
-0.3	-0.1	0.1	0.3	0.152200617119866	0.0540560047990663	-0.157570155107617	0.188889432924188	19	0.918643041499841	4
-0.3	-0.1	0.1	0.3	0.152200617119866	0.0540560047990663	-0.157570155107617	0.188889432924188	19	0.918643041499841	3.92
-0.3	-0.1	0.1	0.3	-0.0436203061855799	0.0940023140080471	0.160989782089665	0.0741539462634957	5	-1.17191162421211	-4.08
-0.3	-0.1	0.1	0.3	-0.106311855184946	-0.0910850703272051	0.075367620964693	-0.0418392401468377	10	-1.09367437441013	-4.32
-0.3	-0.1	0.1	0.3	-0.107816873331398	-0.0561213862182201	-0.00252336947198377	0.0168901615579675	17	-1.00943696696519	-4
-0.3	-0.1	0.1	0.3	0.184577520959058	-0.0874198405172455	0.0233845900882402	0.263643304945416	14	0.89677252126257	4.04
-0.3	-0.1	0.1	0.3	0.00623317326382772	-0.070294383916498	-0.0998856619851232	-0.0536177714710797	7	-0.937402314973578	3.48
-0.3	-0.1	0.1	0.3	-0.0787903227199724	-0.00985945445696287	-0.098207838025422	-0.151661665752424	21	-1.05967640887719	-4
-0.3	-0.1	0.1	0.3	-0.0436203061855799	0.0940023140080471	0.160989782089665	0.0741539462634957	5	-1.17191162421211	-3.64
-0.3	-0.1	0.1	0.3	0.00885683412302497	0.0492867373964027	-0.0245530456263077	0.266300850495015	8	1.04210789055896	3.8
-0.3	-0.1	0.1	0.3	-0.106311855184946	-0.0910850703272051	0.075367620964693	-0.0418392401468377	10	-1.09367437441013	-4.04
-0.3	-0.1	0.1	0.3	-0.0787903227199724	-0.00985945445696287	-0.098207838025422	-0.151661665752424	21	-1.05967640887719	-4.2
-0.3	-0.1	0.1	0.3	-0.265547633058434	0.0468527467926082	-0.249975743365781	-0.0487007136570832	1	-0.994629929132543	3.92
-0.3	-0.1	0.1	0.3	0.152200617119866	0.0540560047990663	-0.157570155107617	0.188889432924188	19	0.918643041499841	3.92
-0.3	-0.1	0.1	0.3	0.0589569080006927	0.103445632102909	0.00258411714590909	0.131389398159201	3	1.16712677103027	3.56
-0.3	-0.1	0.1	0.3	-0.116411469090078	-0.114621123405989	-0.11155358304763	-0.228943085192517	13	-0.836618741297141	-4.68
-0.3	-0.1	0.1	0.3	0.129141247856227	-0.175276646991898	0.0632633543695344	0.144706014076271	4	1.0061017033298	3.92
-0.3	-0.1	0.1	0.3	-0.265547633058434	0.0468527467926082	-0.249975743365781	-0.0487007136570832	1	-0.994629929132543	3.44
-0.3	-0.1	0.1	0.3	0.0966497090741844	-0.0766138973799206	0.165122959551158	0.137533797644439	11	0.817020031634073	-4.16
-0.3	-0.1	0.1	0.3	0.129141247856227	-0.175276646991898	0.0632633543695344	0.144706014076271	4	1.0061017033298	4
-0.3	-0.1	0.1	0.3	0.129141247856227	-0.175276646991898	0.0632633543695344	0.144706014076271	4	1.0061017033298	4.04
-0.3	-0.1	0.1	0.3	-0.107816873331398	-0.0561213862182201	-0.00252336947198377	0.0168901615579675	17	-1.00943696696519	-4.16
-0.3	-0.1	0.1	0.3	0.0589569080006927	0.103445632102909	0.00258411714590909	0.131389398159201	3	1.16712677103027	-3.56
-0.3	-0.1	0.1	0.3	0.129141247856227	-0.175276646991898	0.0632633543695344	0.144706014076271	4	1.0061017033298	3.8
-0.3	-0.1	0.1	0.3	-0.011422061767655	0.04521593919936	-0.118243013389106	-0.0221892919446183	12	1.04700237087359	3.88
-0.3	-0.1	0.1	0.3	0.00885683412302497	0.0492867373964027	-0.0245530456263077	0.266300850495015	8	1.04210789055896	3.76
-0.3	-0.1	0.1	0.3	0.184577520959058	-0.0874198405172455	0.0233845900882402	0.263643304945416	14	0.89677252126257	3.92
-0.3	-0.1	0.1	0.3	-0.0436203061855799	0.0940023140080471	0.160989782089665	0.0741539462634957	5	-1.17191162421211	-4
-0.3	-0.1	0.1	0.3	-0.167072365882945	0.0621639076666468	-0.0105300975815823	-0.207109095659961	6	-1.02090456998466	-5
-0.3	-0.1	0.1	0.3	0.0966497090741844	-0.0766138973799206	0.165122959551158	0.137533797644439	11	0.817020031634073	-4.04
-0.3	-0.1	0.1	0.3	0.171463001073691	-0.156220125022823	0.0667282519490239	0.0921705126912102	16	1.01504970450894	3.72
-0.3	-0.1	0.1	0.3	0.171463001073691	-0.156220125022823	0.0667282519490239	0.0921705126912102	16	1.01504970450894	3.92
-0.3	-0.1	0.1	0.3	-0.106311855184946	-0.0910850703272051	0.075367620964693	-0.0418392401468377	10	-1.09367437441013	-4.04
-0.3	-0.1	0.1	0.3	0.184577520959058	-0.0874198405172455	0.0233845900882402	0.263643304945416	14	0.89677252126257	4
-0.3	-0.1	0.1	0.3	-0.011422061767655	0.04521593919936	-0.118243013389106	-0.0221892919446183	12	1.04700237087359	3.64
-0.3	-0.1	0.1	0.3	-0.258102563625105	-0.00593786682285271	0.105599345960454	-0.132103150101894	2	-1.06703009637784	-4.16
-0.3	-0.1	0.1	0.3	-0.00126662629782082	0.152135968134046	-0.0288393726549603	0.119536495312021	15	1.11774184143307	-4
-0.3	-0.1	0.1	0.3	-0.116411469090078	-0.114621123405989	-0.11155358304763	-0.228943085192517	13	-0.836618741297141	-3.8
-0.3	-0.1	0.1	0.3	-0.258102563625105	-0.00593786682285271	0.105599345960454	-0.132103150101894	2	-1.06703009637784	-4.24
-0.3	-0.1	0.1	0.3	-0.00126662629782082	0.152135968134046	-0.0288393726549603	0.119536495312021	15	1.11774184143307	-3.72
-0.3	-0.1	0.1	0.3	0.00885683412302497	0.0492867373964027	-0.0245530456263077	0.266300850495015	8	1.04210789055896	3.8
-0.3	-0.1	0.1	0.3	-0.107816873331398	-0.0561213862182201	-0.00252336947198377	0.0168901615579675	17	-1.00943696696519	-4.08
-0.3	-0.1	0.1	0.3	0.108591993070598	0.163101138618679	0.0465521846546966	0.103875575805855	18	1.03103240095402	3.44
-0.3	-0.1	0.1	0.3	0.00623317326382772	-0.070294383916498	-0.0998856619851232	-0.0536177714710797	7	-0.937402314973578	3.28
-0.3	-0.1	0.1	0.3	0.0589569080006927	0.103445632102909	0.00258411714590909	0.131389398159201	3	1.16712677103027	3.84
-0.3	-0.1	0.1	0.3	-0.011422061767655	0.04521593919936	-0.118243013389106	-0.0221892919446183	12	1.04700237087359	3.96
-0.3	-0.1	0.1	0.3	0.108591993070598	0.163101138618679	0.0465521846546966	0.103875575805855	18	1.03103240095402	-4.16
-0.3	-0.1	0.1	0.3	-0.139820576263527	-0.0339807577899387	-0.0876511498556758	-0.161052066520106	9	-1.05189757300233	-3.8
-0.3	-0.1	0.1	0.3	0.129141247856227	-0.175276646991898	0.0632633543695344	0.144706014076271	4	1.0061017033298	3.92
-0.3	-0.1	0.1	0.3	0.0966497090741844	-0.0766138973799206	0.165122959551158	0.137533797644439	11	0.817020031634073	3.92
-0.3	-0.1	0.1	0.3	-0.139820576263527	-0.0339807577899387	-0.0876511498556758	-0.161052066520106	9	-1.05189757300233	-4.2
-0.3	-0.1	0.1	0.3	0.0966497090741844	-0.0766138973799206	0.165122959551158	0.137533797644439	11	0.817020031634073	3.72
-0.3	-0.1	0.1	0.3	0.171463001073691	-0.156220125022823	0.0667282519490239	0.0921705126912102	16	1.01504970450894	3.68
-0.3	-0.1	0.1	0.3	-0.011422061767655	0.04521593919936	-0.118243013389106	-0.0221892919446183	12	1.04700237087359	-4.2
-0.3	-0.1	0.1	0.3	-0.011422061767655	0.04521593919936	-0.118243013389106	-0.0221892919446183	12	1.04700237087359	-4
-0.3	-0.1	0.1	0.3	0.0966497090741844	-0.0766138973799206	0.165122959551158	0.137533797644439	11	0.817020031634073	3.8
-0.3	-0.1	0.1	0.3	-0.0787903227199724	-0.00985945445696287	-0.098207838025422	-0.151661665752424	21	-1.05967640887719	-4.08
-0.3	-0.1	0.1	0.3	-0.258102563625105	-0.00593786682285271	0.105599345960454	-0.132103150101894	2	-1.06703009637784	-4.04
-0.3	-0.1	0.1	0.3	-0.107816873331398	-0.0561213862182201	-0.00252336947198377	0.0168901615579675	17	-1.00943696696519	-4.4
-0.3	-0.1	0.1	0.3	-0.106311855184946	-0.0910850703272051	0.075367620964693	-0.0418392401468377	10	-1.09367437441013	-4.2
-0.3	-0.1	0.1	0.3	-0.139820576263527	-0.0339807577899387	-0.0876511498556758	-0.161052066520106	9	-1.05189757300233	-4.2
-0.3	-0.1	0.1	0.3	0.0589569080006927	0.103445632102909	0.00258411714590909	0.131389398159201	3	1.16712677103027	3.56
-0.3	-0.1	0.1	0.3	-0.167072365882945	0.0621639076666468	-0.0105300975815823	-0.207109095659961	6	-1.02090456998466	-4.24
-0.3	-0.1	0.1	0.3	-0.116411469090078	-0.114621123405989	-0.11155358304763	-0.228943085192517	13	-0.836618741297141	-4.16
-0.3	-0.1	0.1	0.3	0.108591993070598	0.163101138618679	0.0465521846546966	0.103875575805855	18	1.03103240095402	4
-0.3	-0.1	0.1	0.3	-0.258102563625105	-0.00593786682285271	0.105599345960454	-0.132103150101894	2	-1.06703009637784	-3.84
-0.3	-0.1	0.1	0.3	-0.106311855184946	-0.0910850703272051	0.075367620964693	-0.0418392401468377	10	-1.09367437441013	-3.68
-0.3	-0.1	0.1	0.3	-0.139820576263527	-0.0339807577899387	-0.0876511498556758	-0.161052066520106	9	-1.05189757300233	-4
-0.3	-0.1	0.1	0.3	-0.116411469090078	-0.114621123405989	-0.11155358304763	-0.228943085192517	13	-0.836618741297141	-4.44
-0.3	-0.1	0.1	0.3	-0.167072365882945	0.0621639076666468	-0.0105300975815823	-0.207109095659961	6	-1.02090456998466	-4.2
-0.3	-0.1	0.1	0.3	0.129141247856227	-0.175276646991898	0.0632633543695344	0.144706014076271	4	1.0061017033298	4.08
-0.3	-0.1	0.1	0.3	-0.00126662629782082	0.152135968134046	-0.0288393726549603	0.119536495312021	15	1.11774184143307	4
-0.3	-0.1	0.1	0.3	0.00623317326382772	-0.070294383916498	-0.0998856619851232	-0.0536177714710797	7	-0.937402314973578	3.64
-0.3	-0.1	0.1	0.3	0.184577520959058	-0.0874198405172455	0.0233845900882402	0.263643304945416	14	0.89677252126257	4
-0.3	-0.1	0.1	0.3	0.00885683412302497	0.0492867373964027	-0.0245530456263077	0.266300850495015	8	1.04210789055896	3.96
-0.3	-0.1	0.1	0.3	-0.139820576263527	-0.0339807577899387	-0.0876511498556758	-0.161052066520106	9	-1.05189757300233	-4.04
-0.3	-0.1	0.1	0.3	-0.265547633058434	0.0468527467926082	-0.249975743365781	-0.0487007136570832	1	-0.994629929132543	3.68
-0.3	-0.1	0.1	0.3	0.0966497090741844	-0.0766138973799206	0.165122959551158	0.137533797644439	11	0.817020031634073	-3.92
-0.3	-0.1	0.1	0.3	-0.139820576263527	-0.0339807577899387	-0.0876511498556758	-0.161052066520106	9	-1.05189757300233	-4.04
-0.3	-0.1	0.1	0.3	0.171463001073691	-0.156220125022823	0.0667282519490239	0.0921705126912102	16	1.01504970450894	3.4
-0.3	-0.1	0.1	0.3	-0.107816873331398	-0.0561213862182201	-0.00252336947198377	0.0168901615579675	17	-1.00943696696519	-4.2
-0.3	-0.1	0.1	0.3	0.0589569080006927	0.103445632102909	0.00258411714590909	0.131389398159201	3	1.16712677103027	3.68
-0.3	-0.1	0.1	0.3	-0.167072365882945	0.0621639076666468	-0.0105300975815823	-0.207109095659961	6	-1.02090456998466	-4.08
-0.3	-0.1	0.1	0.3	-0.011422061767655	0.04521593919936	-0.118243013389106	-0.0221892919446183	12	1.04700237087359	-4.32
-0.3	-0.1	0.1	0.3	-0.0436203061855799	0.0940023140080471	0.160989782089665	0.0741539462634957	5	-1.17191162421211	-4
-0.3	-0.1	0.1	0.3	-0.167072365882945	0.0621639076666468	-0.0105300975815823	-0.207109095659961	6	-1.02090456998466	-4.48
-0.3	-0.1	0.1	0.3	-0.107816873331398	-0.0561213862182201	-0.00252336947198377	0.0168901615579675	17	-1.00943696696519	-4.08
-0.3	-0.1	0.1	0.3	-0.106311855184946	-0.0910850703272051	0.075367620964693	-0.0418392401468377	10	-1.09367437441013	-4.24
-0.3	-0.1	0.1	0.3	-0.0436203061855799	0.0940023140080471	0.160989782089665	0.0741539462634957	5	-1.17191162421211	-3.92
-0.3	-0.1	0.1	0.3	-0.116411469090078	-0.114621123405989	-0.11155358304763	-0.228943085192517	13	-0.836618741297141	-4.36
-0.3	-0.1	0.1	0.3	0.00885683412302497	0.0492867373964027	-0.0245530456263077	0.266300850495015	8	1.04210789055896	4.32
-0.3	-0.1	0.1	0.3	-0.106311855184946	-0.0910850703272051	0.075367620964693	-0.0418392401468377	10	-1.09367437441013	-4.4
-0.3	-0.1	0.1	0.3	0.0966497090741844	-0.0766138973799206	0.165122959551158	0.137533797644439	11	0.817020031634073	4.44
-0.3	-0.1	0.1	0.3	-0.265547633058434	0.0468527467926082	-0.249975743365781	-0.0487007136570832	1	-0.994629929132543	3.64
-0.3	-0.1	0.1	0.3	0.00623317326382772	-0.070294383916498	-0.0998856619851232	-0.0536177714710797	7	-0.937402314973578	-4.08
-0.3	-0.1	0.1	0.3	0.171463001073691	-0.156220125022823	0.0667282519490239	0.0921705126912102	16	1.01504970450894	3.88
-0.3	-0.1	0.1	0.3	-0.116411469090078	-0.114621123405989	-0.11155358304763	-0.228943085192517	13	-0.836618741297141	-4.12
-0.3	-0.1	0.1	0.3	-0.0436203061855799	0.0940023140080471	0.160989782089665	0.0741539462634957	5	-1.17191162421211	-4.04
-0.3	-0.1	0.1	0.3	0.171463001073691	-0.156220125022823	0.0667282519490239	0.0921705126912102	16	1.01504970450894	3.8
-0.3	-0.1	0.1	0.3	0.184577520959058	-0.0874198405172455	0.0233845900882402	0.263643304945416	14	0.89677252126257	3.92
-0.3	-0.1	0.1	0.3	-0.00126662629782082	0.152135968134046	-0.0288393726549603	0.119536495312021	15	1.11774184143307	3.52
-0.3	-0.1	0.1	0.3	-0.011422061767655	0.04521593919936	-0.118243013389106	-0.0221892919446183	12	1.04700237087359	3.24
-0.3	-0.1	0.1	0.3	-0.167072365882945	0.0621639076666468	-0.0105300975815823	-0.207109095659961	6	-1.02090456998466	-4.04
-0.3	-0.1	0.1	0.3	-0.0787903227199724	-0.00985945445696287	-0.098207838025422	-0.151661665752424	21	-1.05967640887719	-3.88
-0.3	-0.1	0.1	0.3	-0.116411469090078	-0.114621123405989	-0.11155358304763	-0.228943085192517	13	-0.836618741297141	-4.48
-0.3	-0.1	0.1	0.3	-0.011422061767655	0.04521593919936	-0.118243013389106	-0.0221892919446183	12	1.04700237087359	-4.12
-0.3	-0.1	0.1	0.3	0.108591993070598	0.163101138618679	0.0465521846546966	0.103875575805855	18	1.03103240095402	3.88
-0.3	-0.1	0.1	0.3	-0.0436203061855799	0.0940023140080471	0.160989782089665	0.0741539462634957	5	-1.17191162421211	-4
-0.3	-0.1	0.1	0.3	-0.0787903227199724	-0.00985945445696287	-0.098207838025422	-0.151661665752424	21	-1.05967640887719	-4.2
-0.3	-0.1	0.1	0.3	-0.106311855184946	-0.0910850703272051	0.075367620964693	-0.0418392401468377	10	-1.09367437441013	-3.76
-0.3	-0.1	0.1	0.3	0.129141247856227	-0.175276646991898	0.0632633543695344	0.144706014076271	4	1.0061017033298	3.96
-0.3	-0.1	0.1	0.3	-0.0436203061855799	0.0940023140080471	0.160989782089665	0.0741539462634957	5	-1.17191162421211	-4.36
-0.3	-0.1	0.1	0.3	-0.258102563625105	-0.00593786682285271	0.105599345960454	-0.132103150101894	2	-1.06703009637784	-4.28
-0.3	-0.1	0.1	0.3	-0.258102563625105	-0.00593786682285271	0.105599345960454	-0.132103150101894	2	-1.06703009637784	-4.68
-0.3	-0.1	0.1	0.3	0.00885683412302497	0.0492867373964027	-0.0245530456263077	0.266300850495015	8	1.04210789055896	4.08
-0.3	-0.1	0.1	0.3	-0.0436203061855799	0.0940023140080471	0.160989782089665	0.0741539462634957	5	-1.17191162421211	-3.92
-0.3	-0.1	0.1	0.3	-0.00126662629782082	0.152135968134046	-0.0288393726549603	0.119536495312021	15	1.11774184143307	3.88
-0.3	-0.1	0.1	0.3	0.184577520959058	-0.0874198405172455	0.0233845900882402	0.263643304945416	14	0.89677252126257	4.48
-0.3	-0.1	0.1	0.3	0.00623317326382772	-0.070294383916498	-0.0998856619851232	-0.0536177714710797	7	-0.937402314973578	-3.96
-0.3	-0.1	0.1	0.3	0.00623317326382772	-0.070294383916498	-0.0998856619851232	-0.0536177714710797	7	-0.937402314973578	-3.84
-0.3	-0.1	0.1	0.3	0.0589569080006927	0.103445632102909	0.00258411714590909	0.131389398159201	3	1.16712677103027	4.28
-0.3	-0.1	0.1	0.3	-0.0436203061855799	0.0940023140080471	0.160989782089665	0.0741539462634957	5	-1.17191162421211	-4.4
-0.3	-0.1	0.1	0.3	0.0589569080006927	0.103445632102909	0.00258411714590909	0.131389398159201	3	1.16712677103027	4.08
-0.3	-0.1	0.1	0.3	-0.0787903227199724	-0.00985945445696287	-0.098207838025422	-0.151661665752424	21	-1.05967640887719	-4.16
-0.3	-0.1	0.1	0.3	-0.258102563625105	-0.00593786682285271	0.105599345960454	-0.132103150101894	2	-1.06703009637784	-4.24
-0.3	-0.1	0.1	0.3	-0.258102563625105	-0.00593786682285271	0.105599345960454	-0.132103150101894	2	-1.06703009637784	-4.16
-0.3	-0.1	0.1	0.3	0.00623317326382772	-0.070294383916498	-0.0998856619851232	-0.0536177714710797	7	-0.937402314973578	-4
-0.3	-0.1	0.1	0.3	-0.106311855184946	-0.0910850703272051	0.075367620964693	-0.0418392401468377	10	-1.09367437441013	-4.16
-0.3	-0.1	0.1	0.3	-0.139820576263527	-0.0339807577899387	-0.0876511498556758	-0.161052066520106	9	-1.05189757300233	-4.24
-0.3	-0.1	0.1	0.3	-0.106311855184946	-0.0910850703272051	0.075367620964693	-0.0418392401468377	10	-1.09367437441013	-3.88
-0.3	-0.1	0.1	0.3	-0.116411469090078	-0.114621123405989	-0.11155358304763	-0.228943085192517	13	-0.836618741297141	-3.92
-0.3	-0.1	0.1	0.3	0.129141247856227	-0.175276646991898	0.0632633543695344	0.144706014076271	4	1.0061017033298	4.2
-0.3	-0.1	0.1	0.3	-0.167072365882945	0.0621639076666468	-0.0105300975815823	-0.207109095659961	6	-1.02090456998466	-4.2
-0.3	-0.1	0.1	0.3	0.129141247856227	-0.175276646991898	0.0632633543695344	0.144706014076271	4	1.0061017033298	4
-0.3	-0.1	0.1	0.3	-0.265547633058434	0.0468527467926082	-0.249975743365781	-0.0487007136570832	1	-0.994629929132543	-3.92
-0.3	-0.1	0.1	0.3	0.0966497090741844	-0.0766138973799206	0.165122959551158	0.137533797644439	11	0.817020031634073	4.36
-0.3	-0.1	0.1	0.3	0.0589569080006927	0.103445632102909	0.00258411714590909	0.131389398159201	3	1.16712677103027	3.96
-0.3	-0.1	0.1	0.3	0.184577520959058	-0.0874198405172455	0.0233845900882402	0.263643304945416	14	0.89677252126257	3.68
-0.3	-0.1	0.1	0.3	-0.116411469090078	-0.114621123405989	-0.11155358304763	-0.228943085192517	13	-0.836618741297141	-4.04
-0.3	-0.1	0.1	0.3	0.00885683412302497	0.0492867373964027	-0.0245530456263077	0.266300850495015	8	1.04210789055896	4.2
-0.3	-0.1	0.1	0.3	-0.00126662629782082	0.152135968134046	-0.0288393726549603	0.119536495312021	15	1.11774184143307	3.92
-0.3	-0.1	0.1	0.3	-0.139820576263527	-0.0339807577899387	-0.0876511498556758	-0.161052066520106	9	-1.05189757300233	-4.16
-0.3	-0.1	0.1	0.3	-0.116411469090078	-0.114621123405989	-0.11155358304763	-0.228943085192517	13	-0.836618741297141	-3.92
-0.3	-0.1	0.1	0.3	-0.139820576263527	-0.0339807577899387	-0.0876511498556758	-0.161052066520106	9	-1.05189757300233	-3.6
-0.3	-0.1	0.1	0.3	-0.0787903227199724	-0.00985945445696287	-0.098207838025422	-0.151661665752424	21	-1.05967640887719	-3.8
-0.3	-0.1	0.1	0.3	0.0966497090741844	-0.0766138973799206	0.165122959551158	0.137533797644439	11	0.817020031634073	3.8
-0.3	-0.1	0.1	0.3	0.152200617119866	0.0540560047990663	-0.157570155107617	0.188889432924188	19	0.918643041499841	4.08
-0.3	-0.1	0.1	0.3	0.152200617119866	0.0540560047990663	-0.157570155107617	0.188889432924188	19	0.918643041499841	3.76
-0.3	-0.1	0.1	0.3	0.184577520959058	-0.0874198405172455	0.0233845900882402	0.263643304945416	14	0.89677252126257	4.24
-0.3	-0.1	0.1	0.3	0.108591993070598	0.163101138618679	0.0465521846546966	0.103875575805855	18	1.03103240095402	4.36
