# Supplementary material for: Bayesian regression explains how human participants handle parameter uncertainty
Source: PLoS Comput Biol. 2020 May 18;16(5):e1007886. doi: 10.1371/journal.pcbi.1007886 (PMC7259793; doi:10.1371/journal.pcbi.1007886)
Supplement: S1 Data — Within each folder, the name of the text file indicates the parameters. The participants 1…7 completed four conditions of generative noise σg ∈ {0, 0.03, 0.1, 0.4} and the variance parameter was σπ = 0.1. For example, the file subj1_sig_g = 0.1.txt contains all trials of the first participant with generative noise σg = 0.1. The participants 8…11 completed only one condition: σg = 0.1 and σπ = 0.5. Since the variance parameter is different from its default value, we indicate it explictely in the file name, e.g. subj8_sig_pi = 0.5_sig_g = 0.1.txt. Each data file contains 11 columns. The first eight columns describe the x and y coordinates of the stimulus points. The last three columns contain (in that order) the stimulus index j ∈ {1, …20}, the generating quadratic parameter wj and the vertical location of the observed response. (ZIP) [file pcbi.1007886.s002.zip › data/subj4/subj4_sig_g=0.03.txt]

x1	x2	x3	x4	y1	y2	y3	y4	lab	w_g	resp
-0.3	-0.1	0.1	0.3	-0.0570136840029495	0.0251364503187164	-0.0454844507306125	-0.0849922922116196	6	-1.07264877735479	-0.8
-0.3	-0.1	0.1	0.3	0.0951468916397716	0.00419977459034986	0.0169037037458249	0.0667800713696362	3	0.837795284827607	2.32
-0.3	-0.1	0.1	0.3	-0.0314144229043496	-0.0442760439228865	0.00284840490538733	-0.0715457202079532	1	-1.16337749831886	-4.8
-0.3	-0.1	0.1	0.3	-0.114467371619079	-0.0171541157140864	-0.0391226631585191	-0.0950086928504201	5	-0.96793458292217	-4.72
-0.3	-0.1	0.1	0.3	0.0874817017103326	0.0193424576641703	0.0246611128381447	0.115966789877243	13	0.826070697460385	4.16
-0.3	-0.1	0.1	0.3	0.0951468916397716	0.00419977459034986	0.0169037037458249	0.0667800713696362	3	0.837795284827607	3.08
-0.3	-0.1	0.1	0.3	0.0630962043509289	-0.0175182976489526	0.0343354540127258	0.101095138871838	4	0.988835427970708	3.56
-0.3	-0.1	0.1	0.3	-0.0979956978543138	0.0300659350713883	-0.020977009300786	-0.130344086645389	7	-1.07172264518782	-5.64
-0.3	-0.1	0.1	0.3	0.102888384576957	0.00975559798598761	0.0305686690239423	0.0518319854308281	11	0.913458674744166	2.48
-0.3	-0.1	0.1	0.3	-0.027137968314923	0.00484344115584449	-0.0038286639627852	-0.103601683492425	2	-0.912862085153739	-4.72
-0.3	-0.1	0.1	0.3	0.0630962043509289	-0.0175182976489526	0.0343354540127258	0.101095138871838	4	0.988835427970708	3.6
-0.3	-0.1	0.1	0.3	0.102888384576957	0.00975559798598761	0.0305686690239423	0.0518319854308281	11	0.913458674744166	2.52
-0.3	-0.1	0.1	0.3	0.0630962043509289	-0.0175182976489526	0.0343354540127258	0.101095138871838	4	0.988835427970708	3.64
-0.3	-0.1	0.1	0.3	0.0806623583099244	0.0613768481058972	-0.0201523094433584	0.0684653794780377	14	1.05895280347089	4.48
-0.3	-0.1	0.1	0.3	0.0874817017103326	0.0193424576641703	0.0246611128381447	0.115966789877243	13	0.826070697460385	5.24
-0.3	-0.1	0.1	0.3	0.0874817017103326	0.0193424576641703	0.0246611128381447	0.115966789877243	13	0.826070697460385	3.44
-0.3	-0.1	0.1	0.3	-0.0314144229043496	-0.0442760439228865	0.00284840490538733	-0.0715457202079532	1	-1.16337749831886	-3.44
-0.3	-0.1	0.1	0.3	-0.0314144229043496	-0.0442760439228865	0.00284840490538733	-0.0715457202079532	1	-1.16337749831886	-4.8
-0.3	-0.1	0.1	0.3	0.0874817017103326	0.0193424576641703	0.0246611128381447	0.115966789877243	13	0.826070697460385	3.2
-0.3	-0.1	0.1	0.3	-0.0314144229043496	-0.0442760439228865	0.00284840490538733	-0.0715457202079532	1	-1.16337749831886	-5.52
-0.3	-0.1	0.1	0.3	0.0874817017103326	0.0193424576641703	0.0246611128381447	0.115966789877243	13	0.826070697460385	2.64
-0.3	-0.1	0.1	0.3	-0.0570136840029495	0.0251364503187164	-0.0454844507306125	-0.0849922922116196	6	-1.07264877735479	-3.44
-0.3	-0.1	0.1	0.3	0.0630962043509289	-0.0175182976489526	0.0343354540127258	0.101095138871838	4	0.988835427970708	4.92
-0.3	-0.1	0.1	0.3	0.0806623583099244	0.0613768481058972	-0.0201523094433584	0.0684653794780377	14	1.05895280347089	4.04
-0.3	-0.1	0.1	0.3	0.0951468916397716	0.00419977459034986	0.0169037037458249	0.0667800713696362	3	0.837795284827607	2.88
-0.3	-0.1	0.1	0.3	-0.0314144229043496	-0.0442760439228865	0.00284840490538733	-0.0715457202079532	1	-1.16337749831886	-4.08
-0.3	-0.1	0.1	0.3	0.0806623583099244	0.0613768481058972	-0.0201523094433584	0.0684653794780377	14	1.05895280347089	5.16
-0.3	-0.1	0.1	0.3	-0.0979956978543138	0.0300659350713883	-0.020977009300786	-0.130344086645389	7	-1.07172264518782	-6.64
-0.3	-0.1	0.1	0.3	0.0951468916397716	0.00419977459034986	0.0169037037458249	0.0667800713696362	3	0.837795284827607	3.36
-0.3	-0.1	0.1	0.3	-0.0570136840029495	0.0251364503187164	-0.0454844507306125	-0.0849922922116196	6	-1.07264877735479	-4.4
-0.3	-0.1	0.1	0.3	0.0874817017103326	0.0193424576641703	0.0246611128381447	0.115966789877243	13	0.826070697460385	3.04
-0.3	-0.1	0.1	0.3	0.0806623583099244	0.0613768481058972	-0.0201523094433584	0.0684653794780377	14	1.05895280347089	4.2
-0.3	-0.1	0.1	0.3	0.0630962043509289	-0.0175182976489526	0.0343354540127258	0.101095138871838	4	0.988835427970708	3.36
-0.3	-0.1	0.1	0.3	0.0806623583099244	0.0613768481058972	-0.0201523094433584	0.0684653794780377	14	1.05895280347089	4.8
-0.3	-0.1	0.1	0.3	0.0806623583099244	0.0613768481058972	-0.0201523094433584	0.0684653794780377	14	1.05895280347089	4.76
-0.3	-0.1	0.1	0.3	-0.0314144229043496	-0.0442760439228865	0.00284840490538733	-0.0715457202079532	1	-1.16337749831886	-3.96
-0.3	-0.1	0.1	0.3	-0.027137968314923	0.00484344115584449	-0.0038286639627852	-0.103601683492425	2	-0.912862085153739	-3.28
-0.3	-0.1	0.1	0.3	-0.0314144229043496	-0.0442760439228865	0.00284840490538733	-0.0715457202079532	1	-1.16337749831886	-4.64
-0.3	-0.1	0.1	0.3	0.0951468916397716	0.00419977459034986	0.0169037037458249	0.0667800713696362	3	0.837795284827607	3
-0.3	-0.1	0.1	0.3	0.0951468916397716	0.00419977459034986	0.0169037037458249	0.0667800713696362	3	0.837795284827607	2.08
-0.3	-0.1	0.1	0.3	0.102888384576957	0.00975559798598761	0.0305686690239423	0.0518319854308281	11	0.913458674744166	3.64
-0.3	-0.1	0.1	0.3	0.0630962043509289	-0.0175182976489526	0.0343354540127258	0.101095138871838	4	0.988835427970708	5.08
-0.3	-0.1	0.1	0.3	0.0951468916397716	0.00419977459034986	0.0169037037458249	0.0667800713696362	3	0.837795284827607	3.52
-0.3	-0.1	0.1	0.3	0.0630962043509289	-0.0175182976489526	0.0343354540127258	0.101095138871838	4	0.988835427970708	4.24
-0.3	-0.1	0.1	0.3	0.102888384576957	0.00975559798598761	0.0305686690239423	0.0518319854308281	11	0.913458674744166	4.24
-0.3	-0.1	0.1	0.3	0.102888384576957	0.00975559798598761	0.0305686690239423	0.0518319854308281	11	0.913458674744166	3.88
-0.3	-0.1	0.1	0.3	-0.0570136840029495	0.0251364503187164	-0.0454844507306125	-0.0849922922116196	6	-1.07264877735479	-3.48
-0.3	-0.1	0.1	0.3	-0.0979956978543138	0.0300659350713883	-0.020977009300786	-0.130344086645389	7	-1.07172264518782	-4.32
-0.3	-0.1	0.1	0.3	-0.0314144229043496	-0.0442760439228865	0.00284840490538733	-0.0715457202079532	1	-1.16337749831886	-4.4
-0.3	-0.1	0.1	0.3	-0.114467371619079	-0.0171541157140864	-0.0391226631585191	-0.0950086928504201	5	-0.96793458292217	-5.36
-0.3	-0.1	0.1	0.3	0.0951468916397716	0.00419977459034986	0.0169037037458249	0.0667800713696362	3	0.837795284827607	4.28
-0.3	-0.1	0.1	0.3	-0.0979956978543138	0.0300659350713883	-0.020977009300786	-0.130344086645389	7	-1.07172264518782	-4.52
-0.3	-0.1	0.1	0.3	0.0874817017103326	0.0193424576641703	0.0246611128381447	0.115966789877243	13	0.826070697460385	5.44
-0.3	-0.1	0.1	0.3	0.0806623583099244	0.0613768481058972	-0.0201523094433584	0.0684653794780377	14	1.05895280347089	3.84
-0.3	-0.1	0.1	0.3	0.102888384576957	0.00975559798598761	0.0305686690239423	0.0518319854308281	11	0.913458674744166	4.84
-0.3	-0.1	0.1	0.3	-0.027137968314923	0.00484344115584449	-0.0038286639627852	-0.103601683492425	2	-0.912862085153739	-5
-0.3	-0.1	0.1	0.3	-0.0570136840029495	0.0251364503187164	-0.0454844507306125	-0.0849922922116196	6	-1.07264877735479	-3.92
-0.3	-0.1	0.1	0.3	-0.027137968314923	0.00484344115584449	-0.0038286639627852	-0.103601683492425	2	-0.912862085153739	-4.84
-0.3	-0.1	0.1	0.3	0.102888384576957	0.00975559798598761	0.0305686690239423	0.0518319854308281	11	0.913458674744166	4.64
-0.3	-0.1	0.1	0.3	-0.114467371619079	-0.0171541157140864	-0.0391226631585191	-0.0950086928504201	5	-0.96793458292217	-4.32
-0.3	-0.1	0.1	0.3	-0.114467371619079	-0.0171541157140864	-0.0391226631585191	-0.0950086928504201	5	-0.96793458292217	-4.48
-0.3	-0.1	0.1	0.3	0.0874817017103326	0.0193424576641703	0.0246611128381447	0.115966789877243	13	0.826070697460385	4.08
-0.3	-0.1	0.1	0.3	-0.114467371619079	-0.0171541157140864	-0.0391226631585191	-0.0950086928504201	5	-0.96793458292217	-3.04
-0.3	-0.1	0.1	0.3	-0.114467371619079	-0.0171541157140864	-0.0391226631585191	-0.0950086928504201	5	-0.96793458292217	-4.2
-0.3	-0.1	0.1	0.3	0.0806623583099244	0.0613768481058972	-0.0201523094433584	0.0684653794780377	14	1.05895280347089	3.8
-0.3	-0.1	0.1	0.3	0.0806623583099244	0.0613768481058972	-0.0201523094433584	0.0684653794780377	14	1.05895280347089	4.68
-0.3	-0.1	0.1	0.3	-0.114467371619079	-0.0171541157140864	-0.0391226631585191	-0.0950086928504201	5	-0.96793458292217	-3.28
-0.3	-0.1	0.1	0.3	0.102888384576957	0.00975559798598761	0.0305686690239423	0.0518319854308281	11	0.913458674744166	3.68
-0.3	-0.1	0.1	0.3	0.0806623583099244	0.0613768481058972	-0.0201523094433584	0.0684653794780377	14	1.05895280347089	3.72
-0.3	-0.1	0.1	0.3	-0.0979956978543138	0.0300659350713883	-0.020977009300786	-0.130344086645389	7	-1.07172264518782	-3.64
-0.3	-0.1	0.1	0.3	-0.027137968314923	0.00484344115584449	-0.0038286639627852	-0.103601683492425	2	-0.912862085153739	-4.2
-0.3	-0.1	0.1	0.3	-0.114467371619079	-0.0171541157140864	-0.0391226631585191	-0.0950086928504201	5	-0.96793458292217	-3.4
-0.3	-0.1	0.1	0.3	0.0806623583099244	0.0613768481058972	-0.0201523094433584	0.0684653794780377	14	1.05895280347089	4.76
-0.3	-0.1	0.1	0.3	0.0630962043509289	-0.0175182976489526	0.0343354540127258	0.101095138871838	4	0.988835427970708	4.28
-0.3	-0.1	0.1	0.3	0.0874817017103326	0.0193424576641703	0.0246611128381447	0.115966789877243	13	0.826070697460385	4.36
-0.3	-0.1	0.1	0.3	-0.0979956978543138	0.0300659350713883	-0.020977009300786	-0.130344086645389	7	-1.07172264518782	-3.8
-0.3	-0.1	0.1	0.3	0.0951468916397716	0.00419977459034986	0.0169037037458249	0.0667800713696362	3	0.837795284827607	3.64
-0.3	-0.1	0.1	0.3	0.0951468916397716	0.00419977459034986	0.0169037037458249	0.0667800713696362	3	0.837795284827607	3.04
-0.3	-0.1	0.1	0.3	0.0874817017103326	0.0193424576641703	0.0246611128381447	0.115966789877243	13	0.826070697460385	3.2
-0.3	-0.1	0.1	0.3	-0.027137968314923	0.00484344115584449	-0.0038286639627852	-0.103601683492425	2	-0.912862085153739	-3.4
-0.3	-0.1	0.1	0.3	0.0630962043509289	-0.0175182976489526	0.0343354540127258	0.101095138871838	4	0.988835427970708	3.52
-0.3	-0.1	0.1	0.3	-0.114467371619079	-0.0171541157140864	-0.0391226631585191	-0.0950086928504201	5	-0.96793458292217	-3.44
-0.3	-0.1	0.1	0.3	0.0630962043509289	-0.0175182976489526	0.0343354540127258	0.101095138871838	4	0.988835427970708	4.16
-0.3	-0.1	0.1	0.3	-0.0570136840029495	0.0251364503187164	-0.0454844507306125	-0.0849922922116196	6	-1.07264877735479	-4.2
-0.3	-0.1	0.1	0.3	0.102888384576957	0.00975559798598761	0.0305686690239423	0.0518319854308281	11	0.913458674744166	3.64
-0.3	-0.1	0.1	0.3	0.0630962043509289	-0.0175182976489526	0.0343354540127258	0.101095138871838	4	0.988835427970708	3.48
-0.3	-0.1	0.1	0.3	0.0951468916397716	0.00419977459034986	0.0169037037458249	0.0667800713696362	3	0.837795284827607	3.84
-0.3	-0.1	0.1	0.3	-0.0979956978543138	0.0300659350713883	-0.020977009300786	-0.130344086645389	7	-1.07172264518782	-4.16
-0.3	-0.1	0.1	0.3	0.0630962043509289	-0.0175182976489526	0.0343354540127258	0.101095138871838	4	0.988835427970708	4.12
-0.3	-0.1	0.1	0.3	0.0874817017103326	0.0193424576641703	0.0246611128381447	0.115966789877243	13	0.826070697460385	4.4
-0.3	-0.1	0.1	0.3	0.0874817017103326	0.0193424576641703	0.0246611128381447	0.115966789877243	13	0.826070697460385	3.84
-0.3	-0.1	0.1	0.3	0.0630962043509289	-0.0175182976489526	0.0343354540127258	0.101095138871838	4	0.988835427970708	3.68
-0.3	-0.1	0.1	0.3	-0.0314144229043496	-0.0442760439228865	0.00284840490538733	-0.0715457202079532	1	-1.16337749831886	-4.28
-0.3	-0.1	0.1	0.3	-0.027137968314923	0.00484344115584449	-0.0038286639627852	-0.103601683492425	2	-0.912862085153739	-4.44
-0.3	-0.1	0.1	0.3	-0.0979956978543138	0.0300659350713883	-0.020977009300786	-0.130344086645389	7	-1.07172264518782	-4.56
-0.3	-0.1	0.1	0.3	0.0806623583099244	0.0613768481058972	-0.0201523094433584	0.0684653794780377	14	1.05895280347089	4.68
-0.3	-0.1	0.1	0.3	-0.0979956978543138	0.0300659350713883	-0.020977009300786	-0.130344086645389	7	-1.07172264518782	-3.96
-0.3	-0.1	0.1	0.3	-0.0979956978543138	0.0300659350713883	-0.020977009300786	-0.130344086645389	7	-1.07172264518782	-5.48
-0.3	-0.1	0.1	0.3	-0.027137968314923	0.00484344115584449	-0.0038286639627852	-0.103601683492425	2	-0.912862085153739	-4.44
-0.3	-0.1	0.1	0.3	-0.0314144229043496	-0.0442760439228865	0.00284840490538733	-0.0715457202079532	1	-1.16337749831886	-4.24
-0.3	-0.1	0.1	0.3	0.0951468916397716	0.00419977459034986	0.0169037037458249	0.0667800713696362	3	0.837795284827607	4.4
-0.3	-0.1	0.1	0.3	0.102888384576957	0.00975559798598761	0.0305686690239423	0.0518319854308281	11	0.913458674744166	1.48
-0.3	-0.1	0.1	0.3	-0.0314144229043496	-0.0442760439228865	0.00284840490538733	-0.0715457202079532	1	-1.16337749831886	-4.68
-0.3	-0.1	0.1	0.3	0.0630962043509289	-0.0175182976489526	0.0343354540127258	0.101095138871838	4	0.988835427970708	5.28
-0.3	-0.1	0.1	0.3	-0.0979956978543138	0.0300659350713883	-0.020977009300786	-0.130344086645389	7	-1.07172264518782	-5.32
-0.3	-0.1	0.1	0.3	0.0951468916397716	0.00419977459034986	0.0169037037458249	0.0667800713696362	3	0.837795284827607	4.28
-0.3	-0.1	0.1	0.3	-0.027137968314923	0.00484344115584449	-0.0038286639627852	-0.103601683492425	2	-0.912862085153739	-5.12
-0.3	-0.1	0.1	0.3	0.0874817017103326	0.0193424576641703	0.0246611128381447	0.115966789877243	13	0.826070697460385	3.84
-0.3	-0.1	0.1	0.3	-0.0570136840029495	0.0251364503187164	-0.0454844507306125	-0.0849922922116196	6	-1.07264877735479	-5
-0.3	-0.1	0.1	0.3	-0.0979956978543138	0.0300659350713883	-0.020977009300786	-0.130344086645389	7	-1.07172264518782	-5.84
-0.3	-0.1	0.1	0.3	-0.0979956978543138	0.0300659350713883	-0.020977009300786	-0.130344086645389	7	-1.07172264518782	-3.56
-0.3	-0.1	0.1	0.3	0.0951468916397716	0.00419977459034986	0.0169037037458249	0.0667800713696362	3	0.837795284827607	2.96
-0.3	-0.1	0.1	0.3	-0.027137968314923	0.00484344115584449	-0.0038286639627852	-0.103601683492425	2	-0.912862085153739	-3.92
-0.3	-0.1	0.1	0.3	-0.114467371619079	-0.0171541157140864	-0.0391226631585191	-0.0950086928504201	5	-0.96793458292217	-4.52
-0.3	-0.1	0.1	0.3	0.0806623583099244	0.0613768481058972	-0.0201523094433584	0.0684653794780377	14	1.05895280347089	4.76
-0.3	-0.1	0.1	0.3	0.0806623583099244	0.0613768481058972	-0.0201523094433584	0.0684653794780377	14	1.05895280347089	4.2
-0.3	-0.1	0.1	0.3	0.0874817017103326	0.0193424576641703	0.0246611128381447	0.115966789877243	13	0.826070697460385	3.92
-0.3	-0.1	0.1	0.3	-0.027137968314923	0.00484344115584449	-0.0038286639627852	-0.103601683492425	2	-0.912862085153739	-5
-0.3	-0.1	0.1	0.3	0.0806623583099244	0.0613768481058972	-0.0201523094433584	0.0684653794780377	14	1.05895280347089	3.92
-0.3	-0.1	0.1	0.3	0.102888384576957	0.00975559798598761	0.0305686690239423	0.0518319854308281	11	0.913458674744166	3.44
-0.3	-0.1	0.1	0.3	0.0874817017103326	0.0193424576641703	0.0246611128381447	0.115966789877243	13	0.826070697460385	4.4
-0.3	-0.1	0.1	0.3	-0.0314144229043496	-0.0442760439228865	0.00284840490538733	-0.0715457202079532	1	-1.16337749831886	-3.48
-0.3	-0.1	0.1	0.3	0.102888384576957	0.00975559798598761	0.0305686690239423	0.0518319854308281	11	0.913458674744166	5.28
-0.3	-0.1	0.1	0.3	-0.0314144229043496	-0.0442760439228865	0.00284840490538733	-0.0715457202079532	1	-1.16337749831886	-4.56
-0.3	-0.1	0.1	0.3	-0.027137968314923	0.00484344115584449	-0.0038286639627852	-0.103601683492425	2	-0.912862085153739	-5
-0.3	-0.1	0.1	0.3	0.0630962043509289	-0.0175182976489526	0.0343354540127258	0.101095138871838	4	0.988835427970708	4.56
-0.3	-0.1	0.1	0.3	-0.0314144229043496	-0.0442760439228865	0.00284840490538733	-0.0715457202079532	1	-1.16337749831886	-4.48
-0.3	-0.1	0.1	0.3	-0.027137968314923	0.00484344115584449	-0.0038286639627852	-0.103601683492425	2	-0.912862085153739	-5.04
-0.3	-0.1	0.1	0.3	-0.0979956978543138	0.0300659350713883	-0.020977009300786	-0.130344086645389	7	-1.07172264518782	-4.48
-0.3	-0.1	0.1	0.3	0.0630962043509289	-0.0175182976489526	0.0343354540127258	0.101095138871838	4	0.988835427970708	4.56
-0.3	-0.1	0.1	0.3	0.0630962043509289	-0.0175182976489526	0.0343354540127258	0.101095138871838	4	0.988835427970708	5.24
-0.3	-0.1	0.1	0.3	-0.114467371619079	-0.0171541157140864	-0.0391226631585191	-0.0950086928504201	5	-0.96793458292217	-3.92
-0.3	-0.1	0.1	0.3	0.0951468916397716	0.00419977459034986	0.0169037037458249	0.0667800713696362	3	0.837795284827607	3.88
-0.3	-0.1	0.1	0.3	-0.027137968314923	0.00484344115584449	-0.0038286639627852	-0.103601683492425	2	-0.912862085153739	-4.24
-0.3	-0.1	0.1	0.3	-0.0979956978543138	0.0300659350713883	-0.020977009300786	-0.130344086645389	7	-1.07172264518782	-3.64
-0.3	-0.1	0.1	0.3	-0.027137968314923	0.00484344115584449	-0.0038286639627852	-0.103601683492425	2	-0.912862085153739	-4.4
-0.3	-0.1	0.1	0.3	0.102888384576957	0.00975559798598761	0.0305686690239423	0.0518319854308281	11	0.913458674744166	4.64
-0.3	-0.1	0.1	0.3	-0.0570136840029495	0.0251364503187164	-0.0454844507306125	-0.0849922922116196	6	-1.07264877735479	-4.52
-0.3	-0.1	0.1	0.3	0.102888384576957	0.00975559798598761	0.0305686690239423	0.0518319854308281	11	0.913458674744166	4.12
-0.3	-0.1	0.1	0.3	-0.0979956978543138	0.0300659350713883	-0.020977009300786	-0.130344086645389	7	-1.07172264518782	-4.56
-0.3	-0.1	0.1	0.3	-0.0570136840029495	0.0251364503187164	-0.0454844507306125	-0.0849922922116196	6	-1.07264877735479	-4.24
-0.3	-0.1	0.1	0.3	-0.114467371619079	-0.0171541157140864	-0.0391226631585191	-0.0950086928504201	5	-0.96793458292217	-3.16
-0.3	-0.1	0.1	0.3	0.0874817017103326	0.0193424576641703	0.0246611128381447	0.115966789877243	13	0.826070697460385	4.6
-0.3	-0.1	0.1	0.3	0.0806623583099244	0.0613768481058972	-0.0201523094433584	0.0684653794780377	14	1.05895280347089	3.12
-0.3	-0.1	0.1	0.3	-0.0314144229043496	-0.0442760439228865	0.00284840490538733	-0.0715457202079532	1	-1.16337749831886	-3.96
-0.3	-0.1	0.1	0.3	-0.027137968314923	0.00484344115584449	-0.0038286639627852	-0.103601683492425	2	-0.912862085153739	-5.16
-0.3	-0.1	0.1	0.3	-0.114467371619079	-0.0171541157140864	-0.0391226631585191	-0.0950086928504201	5	-0.96793458292217	-2.52
-0.3	-0.1	0.1	0.3	-0.114467371619079	-0.0171541157140864	-0.0391226631585191	-0.0950086928504201	5	-0.96793458292217	-3.92
-0.3	-0.1	0.1	0.3	0.102888384576957	0.00975559798598761	0.0305686690239423	0.0518319854308281	11	0.913458674744166	4.12
-0.3	-0.1	0.1	0.3	0.0874817017103326	0.0193424576641703	0.0246611128381447	0.115966789877243	13	0.826070697460385	5.28
-0.3	-0.1	0.1	0.3	-0.114467371619079	-0.0171541157140864	-0.0391226631585191	-0.0950086928504201	5	-0.96793458292217	-4.96
-0.3	-0.1	0.1	0.3	-0.0570136840029495	0.0251364503187164	-0.0454844507306125	-0.0849922922116196	6	-1.07264877735479	-3.92
-0.3	-0.1	0.1	0.3	0.0874817017103326	0.0193424576641703	0.0246611128381447	0.115966789877243	13	0.826070697460385	4.52
-0.3	-0.1	0.1	0.3	-0.0570136840029495	0.0251364503187164	-0.0454844507306125	-0.0849922922116196	6	-1.07264877735479	-3.96
-0.3	-0.1	0.1	0.3	-0.027137968314923	0.00484344115584449	-0.0038286639627852	-0.103601683492425	2	-0.912862085153739	-4.32
-0.3	-0.1	0.1	0.3	-0.0570136840029495	0.0251364503187164	-0.0454844507306125	-0.0849922922116196	6	-1.07264877735479	-4.32
-0.3	-0.1	0.1	0.3	0.0874817017103326	0.0193424576641703	0.0246611128381447	0.115966789877243	13	0.826070697460385	5.72
-0.3	-0.1	0.1	0.3	-0.0570136840029495	0.0251364503187164	-0.0454844507306125	-0.0849922922116196	6	-1.07264877735479	-4.88
-0.3	-0.1	0.1	0.3	0.0951468916397716	0.00419977459034986	0.0169037037458249	0.0667800713696362	3	0.837795284827607	4.16
-0.3	-0.1	0.1	0.3	0.0951468916397716	0.00419977459034986	0.0169037037458249	0.0667800713696362	3	0.837795284827607	4.84
-0.3	-0.1	0.1	0.3	-0.0979956978543138	0.0300659350713883	-0.020977009300786	-0.130344086645389	7	-1.07172264518782	-4.52
-0.3	-0.1	0.1	0.3	0.0630962043509289	-0.0175182976489526	0.0343354540127258	0.101095138871838	4	0.988835427970708	3.76
-0.3	-0.1	0.1	0.3	0.102888384576957	0.00975559798598761	0.0305686690239423	0.0518319854308281	11	0.913458674744166	3.96
-0.3	-0.1	0.1	0.3	-0.0979956978543138	0.0300659350713883	-0.020977009300786	-0.130344086645389	7	-1.07172264518782	-3.88
-0.3	-0.1	0.1	0.3	-0.114467371619079	-0.0171541157140864	-0.0391226631585191	-0.0950086928504201	5	-0.96793458292217	-3.8
-0.3	-0.1	0.1	0.3	-0.0570136840029495	0.0251364503187164	-0.0454844507306125	-0.0849922922116196	6	-1.07264877735479	-3.88
-0.3	-0.1	0.1	0.3	0.0806623583099244	0.0613768481058972	-0.0201523094433584	0.0684653794780377	14	1.05895280347089	5.08
-0.3	-0.1	0.1	0.3	-0.027137968314923	0.00484344115584449	-0.0038286639627852	-0.103601683492425	2	-0.912862085153739	-4.44
-0.3	-0.1	0.1	0.3	0.0806623583099244	0.0613768481058972	-0.0201523094433584	0.0684653794780377	14	1.05895280347089	4.84
-0.3	-0.1	0.1	0.3	-0.0570136840029495	0.0251364503187164	-0.0454844507306125	-0.0849922922116196	6	-1.07264877735479	-4.52
-0.3	-0.1	0.1	0.3	-0.0314144229043496	-0.0442760439228865	0.00284840490538733	-0.0715457202079532	1	-1.16337749831886	-4.4
-0.3	-0.1	0.1	0.3	0.0806623583099244	0.0613768481058972	-0.0201523094433584	0.0684653794780377	14	1.05895280347089	3.8
-0.3	-0.1	0.1	0.3	-0.114467371619079	-0.0171541157140864	-0.0391226631585191	-0.0950086928504201	5	-0.96793458292217	-3.68
-0.3	-0.1	0.1	0.3	-0.114467371619079	-0.0171541157140864	-0.0391226631585191	-0.0950086928504201	5	-0.96793458292217	-3.88
-0.3	-0.1	0.1	0.3	-0.0570136840029495	0.0251364503187164	-0.0454844507306125	-0.0849922922116196	6	-1.07264877735479	-3.76
-0.3	-0.1	0.1	0.3	-0.114467371619079	-0.0171541157140864	-0.0391226631585191	-0.0950086928504201	5	-0.96793458292217	-4.24
-0.3	-0.1	0.1	0.3	0.102888384576957	0.00975559798598761	0.0305686690239423	0.0518319854308281	11	0.913458674744166	4.4
-0.3	-0.1	0.1	0.3	0.0951468916397716	0.00419977459034986	0.0169037037458249	0.0667800713696362	3	0.837795284827607	3.68
-0.3	-0.1	0.1	0.3	0.0630962043509289	-0.0175182976489526	0.0343354540127258	0.101095138871838	4	0.988835427970708	3.12
-0.3	-0.1	0.1	0.3	-0.0314144229043496	-0.0442760439228865	0.00284840490538733	-0.0715457202079532	1	-1.16337749831886	-4.76
-0.3	-0.1	0.1	0.3	0.0630962043509289	-0.0175182976489526	0.0343354540127258	0.101095138871838	4	0.988835427970708	5.56
-0.3	-0.1	0.1	0.3	0.0806623583099244	0.0613768481058972	-0.0201523094433584	0.0684653794780377	14	1.05895280347089	5.24
-0.3	-0.1	0.1	0.3	-0.0314144229043496	-0.0442760439228865	0.00284840490538733	-0.0715457202079532	1	-1.16337749831886	-5.24
-0.3	-0.1	0.1	0.3	0.102888384576957	0.00975559798598761	0.0305686690239423	0.0518319854308281	11	0.913458674744166	4.6
-0.3	-0.1	0.1	0.3	-0.0570136840029495	0.0251364503187164	-0.0454844507306125	-0.0849922922116196	6	-1.07264877735479	-4.72
-0.3	-0.1	0.1	0.3	-0.114467371619079	-0.0171541157140864	-0.0391226631585191	-0.0950086928504201	5	-0.96793458292217	-4.76
-0.3	-0.1	0.1	0.3	-0.027137968314923	0.00484344115584449	-0.0038286639627852	-0.103601683492425	2	-0.912862085153739	-5.32
-0.3	-0.1	0.1	0.3	0.0874817017103326	0.0193424576641703	0.0246611128381447	0.115966789877243	13	0.826070697460385	4.6
-0.3	-0.1	0.1	0.3	-0.0314144229043496	-0.0442760439228865	0.00284840490538733	-0.0715457202079532	1	-1.16337749831886	-3.68
-0.3	-0.1	0.1	0.3	-0.0979956978543138	0.0300659350713883	-0.020977009300786	-0.130344086645389	7	-1.07172264518782	-4.68
-0.3	-0.1	0.1	0.3	0.102888384576957	0.00975559798598761	0.0305686690239423	0.0518319854308281	11	0.913458674744166	3.64
-0.3	-0.1	0.1	0.3	0.0951468916397716	0.00419977459034986	0.0169037037458249	0.0667800713696362	3	0.837795284827607	5
-0.3	-0.1	0.1	0.3	-0.0570136840029495	0.0251364503187164	-0.0454844507306125	-0.0849922922116196	6	-1.07264877735479	-4.72
-0.3	-0.1	0.1	0.3	0.102888384576957	0.00975559798598761	0.0305686690239423	0.0518319854308281	11	0.913458674744166	4.48
-0.3	-0.1	0.1	0.3	-0.0570136840029495	0.0251364503187164	-0.0454844507306125	-0.0849922922116196	6	-1.07264877735479	-5.12
-0.3	-0.1	0.1	0.3	-0.0570136840029495	0.0251364503187164	-0.0454844507306125	-0.0849922922116196	6	-1.07264877735479	-4.52
-0.3	-0.1	0.1	0.3	0.0951468916397716	0.00419977459034986	0.0169037037458249	0.0667800713696362	3	0.837795284827607	4.64
-0.3	-0.1	0.1	0.3	-0.0314144229043496	-0.0442760439228865	0.00284840490538733	-0.0715457202079532	1	-1.16337749831886	-3.72
-0.3	-0.1	0.1	0.3	-0.027137968314923	0.00484344115584449	-0.0038286639627852	-0.103601683492425	2	-0.912862085153739	-4.76
-0.3	-0.1	0.1	0.3	-0.0979956978543138	0.0300659350713883	-0.020977009300786	-0.130344086645389	7	-1.07172264518782	-4.72
-0.3	-0.1	0.1	0.3	-0.0969623238174217	-0.020886171357353	-0.0543297411617998	-0.0507768773719036	10	-0.973105935532966	-3.56
-0.3	-0.1	0.1	0.3	0.0867933610790372	0.0145112037271771	-0.035740798566659	0.0655549979161776	19	0.907646280075825	3.84
-0.3	-0.1	0.1	0.3	0.0638080205374962	0.0124694298036639	0.014386095421888	0.150355313530278	16	1.00419123736468	4.16
-0.3	-0.1	0.1	0.3	-0.10943127384093	0.0329100391385663	-0.0415484078349998	-0.0913325503190902	8	-0.968248776082736	-3.64
-0.3	-0.1	0.1	0.3	-0.148670127889026	-0.033268667726803	-0.0250724098948265	-0.0868210256824458	15	-1.17927140227987	-4.16
-0.3	-0.1	0.1	0.3	0.0867933610790372	0.0145112037271771	-0.035740798566659	0.0655549979161776	19	0.907646280075825	4.4
-0.3	-0.1	0.1	0.3	-0.139084491677077	-0.0211015907283563	-0.0204214264206171	-0.149614031508859	9	-0.951913983872127	-3.92
-0.3	-0.1	0.1	0.3	-0.0969623238174217	-0.020886171357353	-0.0543297411617998	-0.0507768773719036	10	-0.973105935532966	-3.68
-0.3	-0.1	0.1	0.3	0.114391042452921	0.0104920987018047	0.0105414496357358	0.198437144899738	28	1.26376537326225	4.36
-0.3	-0.1	0.1	0.3	0.0833680950455119	-0.0161403796162647	-0.0390427357759442	0.0724395781983628	20	0.869709247028267	4.68
-0.3	-0.1	0.1	0.3	0.0844885921658275	0.00397178256988157	-0.0146795694810136	0.0912511815529633	26	0.997932067583047	4.12
-0.3	-0.1	0.1	0.3	0.0833680950455119	-0.0161403796162647	-0.0390427357759442	0.0724395781983628	20	0.869709247028267	3.76
-0.3	-0.1	0.1	0.3	0.0867933610790372	0.0145112037271771	-0.035740798566659	0.0655549979161776	19	0.907646280075825	3.64
-0.3	-0.1	0.1	0.3	0.114391042452921	0.0104920987018047	0.0105414496357358	0.198437144899738	28	1.26376537326225	4.64
-0.3	-0.1	0.1	0.3	0.0867933610790372	0.0145112037271771	-0.035740798566659	0.0655549979161776	19	0.907646280075825	4.76
-0.3	-0.1	0.1	0.3	0.0844885921658275	0.00397178256988157	-0.0146795694810136	0.0912511815529633	26	0.997932067583047	3.84
-0.3	-0.1	0.1	0.3	0.114391042452921	0.0104920987018047	0.0105414496357358	0.198437144899738	28	1.26376537326225	4.28
-0.3	-0.1	0.1	0.3	-0.148670127889026	-0.033268667726803	-0.0250724098948265	-0.0868210256824458	15	-1.17927140227987	-4.04
-0.3	-0.1	0.1	0.3	-0.10943127384093	0.0329100391385663	-0.0415484078349998	-0.0913325503190902	8	-0.968248776082736	-4.60000000000001
-0.3	-0.1	0.1	0.3	0.0833680950455119	-0.0161403796162647	-0.0390427357759442	0.0724395781983628	20	0.869709247028267	4.76
-0.3	-0.1	0.1	0.3	-0.139084491677077	-0.0211015907283563	-0.0204214264206171	-0.149614031508859	9	-0.951913983872127	-4.88
-0.3	-0.1	0.1	0.3	0.0844885921658275	0.00397178256988157	-0.0146795694810136	0.0912511815529633	26	0.997932067583047	3.84
-0.3	-0.1	0.1	0.3	0.114391042452921	0.0104920987018047	0.0105414496357358	0.198437144899738	28	1.26376537326225	5.04
-0.3	-0.1	0.1	0.3	0.0867933610790372	0.0145112037271771	-0.035740798566659	0.0655549979161776	19	0.907646280075825	5.16
-0.3	-0.1	0.1	0.3	-0.0952380650324312	0.0225837490606564	0.00150411642774741	-0.118359893644315	12	-1.08940048686218	-4.12
-0.3	-0.1	0.1	0.3	0.0638080205374962	0.0124694298036639	0.014386095421888	0.150355313530278	16	1.00419123736468	4.2
-0.3	-0.1	0.1	0.3	0.0844885921658275	0.00397178256988157	-0.0146795694810136	0.0912511815529633	26	0.997932067583047	5.04
-0.3	-0.1	0.1	0.3	0.0638080205374962	0.0124694298036639	0.014386095421888	0.150355313530278	16	1.00419123736468	4.88
-0.3	-0.1	0.1	0.3	0.114391042452921	0.0104920987018047	0.0105414496357358	0.198437144899738	28	1.26376537326225	4.04
-0.3	-0.1	0.1	0.3	0.0844885921658275	0.00397178256988157	-0.0146795694810136	0.0912511815529633	26	0.997932067583047	4.16
-0.3	-0.1	0.1	0.3	0.0867933610790372	0.0145112037271771	-0.035740798566659	0.0655549979161776	19	0.907646280075825	4.4
-0.3	-0.1	0.1	0.3	-0.0969623238174217	-0.020886171357353	-0.0543297411617998	-0.0507768773719036	10	-0.973105935532966	-4.36
-0.3	-0.1	0.1	0.3	-0.139084491677077	-0.0211015907283563	-0.0204214264206171	-0.149614031508859	9	-0.951913983872127	-4.8
-0.3	-0.1	0.1	0.3	0.0833680950455119	-0.0161403796162647	-0.0390427357759442	0.0724395781983628	20	0.869709247028267	4.76
-0.3	-0.1	0.1	0.3	0.114391042452921	0.0104920987018047	0.0105414496357358	0.198437144899738	28	1.26376537326225	5.32
-0.3	-0.1	0.1	0.3	-0.0952380650324312	0.0225837490606564	0.00150411642774741	-0.118359893644315	12	-1.08940048686218	-4.52
-0.3	-0.1	0.1	0.3	-0.0969623238174217	-0.020886171357353	-0.0543297411617998	-0.0507768773719036	10	-0.973105935532966	-4.68
-0.3	-0.1	0.1	0.3	-0.0952380650324312	0.0225837490606564	0.00150411642774741	-0.118359893644315	12	-1.08940048686218	-4.52
-0.3	-0.1	0.1	0.3	0.0833680950455119	-0.0161403796162647	-0.0390427357759442	0.0724395781983628	20	0.869709247028267	5.2
-0.3	-0.1	0.1	0.3	-0.0969623238174217	-0.020886171357353	-0.0543297411617998	-0.0507768773719036	10	-0.973105935532966	-3.76
-0.3	-0.1	0.1	0.3	0.0844885921658275	0.00397178256988157	-0.0146795694810136	0.0912511815529633	26	0.997932067583047	4.28
-0.3	-0.1	0.1	0.3	-0.10943127384093	0.0329100391385663	-0.0415484078349998	-0.0913325503190902	8	-0.968248776082736	-4.56
-0.3	-0.1	0.1	0.3	-0.0969623238174217	-0.020886171357353	-0.0543297411617998	-0.0507768773719036	10	-0.973105935532966	-4.56
-0.3	-0.1	0.1	0.3	0.0638080205374962	0.0124694298036639	0.014386095421888	0.150355313530278	16	1.00419123736468	4.52
-0.3	-0.1	0.1	0.3	-0.10943127384093	0.0329100391385663	-0.0415484078349998	-0.0913325503190902	8	-0.968248776082736	-4.96
-0.3	-0.1	0.1	0.3	0.0638080205374962	0.0124694298036639	0.014386095421888	0.150355313530278	16	1.00419123736468	5.12
-0.3	-0.1	0.1	0.3	-0.0969623238174217	-0.020886171357353	-0.0543297411617998	-0.0507768773719036	10	-0.973105935532966	-4.4
-0.3	-0.1	0.1	0.3	-0.139084491677077	-0.0211015907283563	-0.0204214264206171	-0.149614031508859	9	-0.951913983872127	-4.36
-0.3	-0.1	0.1	0.3	-0.10943127384093	0.0329100391385663	-0.0415484078349998	-0.0913325503190902	8	-0.968248776082736	-4.12
-0.3	-0.1	0.1	0.3	-0.0969623238174217	-0.020886171357353	-0.0543297411617998	-0.0507768773719036	10	-0.973105935532966	-4.2
-0.3	-0.1	0.1	0.3	-0.10943127384093	0.0329100391385663	-0.0415484078349998	-0.0913325503190902	8	-0.968248776082736	-4.4
-0.3	-0.1	0.1	0.3	-0.0969623238174217	-0.020886171357353	-0.0543297411617998	-0.0507768773719036	10	-0.973105935532966	-4.16
-0.3	-0.1	0.1	0.3	-0.139084491677077	-0.0211015907283563	-0.0204214264206171	-0.149614031508859	9	-0.951913983872127	-4.36
-0.3	-0.1	0.1	0.3	-0.0952380650324312	0.0225837490606564	0.00150411642774741	-0.118359893644315	12	-1.08940048686218	-4.28
-0.3	-0.1	0.1	0.3	-0.148670127889026	-0.033268667726803	-0.0250724098948265	-0.0868210256824458	15	-1.17927140227987	-4.2
-0.3	-0.1	0.1	0.3	-0.0952380650324312	0.0225837490606564	0.00150411642774741	-0.118359893644315	12	-1.08940048686218	-4.88
-0.3	-0.1	0.1	0.3	-0.148670127889026	-0.033268667726803	-0.0250724098948265	-0.0868210256824458	15	-1.17927140227987	-3.44
-0.3	-0.1	0.1	0.3	0.0867933610790372	0.0145112037271771	-0.035740798566659	0.0655549979161776	19	0.907646280075825	4.36
-0.3	-0.1	0.1	0.3	-0.0952380650324312	0.0225837490606564	0.00150411642774741	-0.118359893644315	12	-1.08940048686218	-4.08
-0.3	-0.1	0.1	0.3	-0.0969623238174217	-0.020886171357353	-0.0543297411617998	-0.0507768773719036	10	-0.973105935532966	-4.24
-0.3	-0.1	0.1	0.3	0.0638080205374962	0.0124694298036639	0.014386095421888	0.150355313530278	16	1.00419123736468	3.72
-0.3	-0.1	0.1	0.3	0.0844885921658275	0.00397178256988157	-0.0146795694810136	0.0912511815529633	26	0.997932067583047	4.72
-0.3	-0.1	0.1	0.3	-0.0969623238174217	-0.020886171357353	-0.0543297411617998	-0.0507768773719036	10	-0.973105935532966	-3.96
-0.3	-0.1	0.1	0.3	0.0638080205374962	0.0124694298036639	0.014386095421888	0.150355313530278	16	1.00419123736468	4.6
-0.3	-0.1	0.1	0.3	-0.10943127384093	0.0329100391385663	-0.0415484078349998	-0.0913325503190902	8	-0.968248776082736	-4.24
-0.3	-0.1	0.1	0.3	0.0638080205374962	0.0124694298036639	0.014386095421888	0.150355313530278	16	1.00419123736468	4.4
-0.3	-0.1	0.1	0.3	-0.139084491677077	-0.0211015907283563	-0.0204214264206171	-0.149614031508859	9	-0.951913983872127	-4.68
-0.3	-0.1	0.1	0.3	0.0844885921658275	0.00397178256988157	-0.0146795694810136	0.0912511815529633	26	0.997932067583047	4.16
-0.3	-0.1	0.1	0.3	0.114391042452921	0.0104920987018047	0.0105414496357358	0.198437144899738	28	1.26376537326225	4.84
-0.3	-0.1	0.1	0.3	-0.139084491677077	-0.0211015907283563	-0.0204214264206171	-0.149614031508859	9	-0.951913983872127	-4.24
-0.3	-0.1	0.1	0.3	-0.148670127889026	-0.033268667726803	-0.0250724098948265	-0.0868210256824458	15	-1.17927140227987	-4.08
-0.3	-0.1	0.1	0.3	-0.10943127384093	0.0329100391385663	-0.0415484078349998	-0.0913325503190902	8	-0.968248776082736	-3.92
-0.3	-0.1	0.1	0.3	-0.10943127384093	0.0329100391385663	-0.0415484078349998	-0.0913325503190902	8	-0.968248776082736	-4.8
-0.3	-0.1	0.1	0.3	0.114391042452921	0.0104920987018047	0.0105414496357358	0.198437144899738	28	1.26376537326225	5.24
-0.3	-0.1	0.1	0.3	0.0867933610790372	0.0145112037271771	-0.035740798566659	0.0655549979161776	19	0.907646280075825	3.72
-0.3	-0.1	0.1	0.3	-0.148670127889026	-0.033268667726803	-0.0250724098948265	-0.0868210256824458	15	-1.17927140227987	-3.72
-0.3	-0.1	0.1	0.3	0.0638080205374962	0.0124694298036639	0.014386095421888	0.150355313530278	16	1.00419123736468	4.28
-0.3	-0.1	0.1	0.3	0.114391042452921	0.0104920987018047	0.0105414496357358	0.198437144899738	28	1.26376537326225	4.8
-0.3	-0.1	0.1	0.3	0.114391042452921	0.0104920987018047	0.0105414496357358	0.198437144899738	28	1.26376537326225	5.44
-0.3	-0.1	0.1	0.3	0.0844885921658275	0.00397178256988157	-0.0146795694810136	0.0912511815529633	26	0.997932067583047	4.88
-0.3	-0.1	0.1	0.3	0.0638080205374962	0.0124694298036639	0.014386095421888	0.150355313530278	16	1.00419123736468	4.28
-0.3	-0.1	0.1	0.3	-0.148670127889026	-0.033268667726803	-0.0250724098948265	-0.0868210256824458	15	-1.17927140227987	-4.60000000000001
-0.3	-0.1	0.1	0.3	-0.10943127384093	0.0329100391385663	-0.0415484078349998	-0.0913325503190902	8	-0.968248776082736	-3.88
-0.3	-0.1	0.1	0.3	-0.139084491677077	-0.0211015907283563	-0.0204214264206171	-0.149614031508859	9	-0.951913983872127	-5
-0.3	-0.1	0.1	0.3	-0.0969623238174217	-0.020886171357353	-0.0543297411617998	-0.0507768773719036	10	-0.973105935532966	-4
-0.3	-0.1	0.1	0.3	0.0867933610790372	0.0145112037271771	-0.035740798566659	0.0655549979161776	19	0.907646280075825	5.04
-0.3	-0.1	0.1	0.3	-0.148670127889026	-0.033268667726803	-0.0250724098948265	-0.0868210256824458	15	-1.17927140227987	-4.72
-0.3	-0.1	0.1	0.3	-0.148670127889026	-0.033268667726803	-0.0250724098948265	-0.0868210256824458	15	-1.17927140227987	-4.96
-0.3	-0.1	0.1	0.3	-0.139084491677077	-0.0211015907283563	-0.0204214264206171	-0.149614031508859	9	-0.951913983872127	-5.28
-0.3	-0.1	0.1	0.3	0.0638080205374962	0.0124694298036639	0.014386095421888	0.150355313530278	16	1.00419123736468	3.52
-0.3	-0.1	0.1	0.3	0.0867933610790372	0.0145112037271771	-0.035740798566659	0.0655549979161776	19	0.907646280075825	5.2
-0.3	-0.1	0.1	0.3	-0.10943127384093	0.0329100391385663	-0.0415484078349998	-0.0913325503190902	8	-0.968248776082736	-4.48
-0.3	-0.1	0.1	0.3	-0.10943127384093	0.0329100391385663	-0.0415484078349998	-0.0913325503190902	8	-0.968248776082736	-4
-0.3	-0.1	0.1	0.3	-0.10943127384093	0.0329100391385663	-0.0415484078349998	-0.0913325503190902	8	-0.968248776082736	-4.48
-0.3	-0.1	0.1	0.3	-0.0969623238174217	-0.020886171357353	-0.0543297411617998	-0.0507768773719036	10	-0.973105935532966	-3.2
-0.3	-0.1	0.1	0.3	0.0833680950455119	-0.0161403796162647	-0.0390427357759442	0.0724395781983628	20	0.869709247028267	4.6
-0.3	-0.1	0.1	0.3	-0.0952380650324312	0.0225837490606564	0.00150411642774741	-0.118359893644315	12	-1.08940048686218	-3.76
-0.3	-0.1	0.1	0.3	-0.139084491677077	-0.0211015907283563	-0.0204214264206171	-0.149614031508859	9	-0.951913983872127	-5
-0.3	-0.1	0.1	0.3	0.0867933610790372	0.0145112037271771	-0.035740798566659	0.0655549979161776	19	0.907646280075825	4.12
-0.3	-0.1	0.1	0.3	0.0867933610790372	0.0145112037271771	-0.035740798566659	0.0655549979161776	19	0.907646280075825	3.96
-0.3	-0.1	0.1	0.3	-0.139084491677077	-0.0211015907283563	-0.0204214264206171	-0.149614031508859	9	-0.951913983872127	-4.2
-0.3	-0.1	0.1	0.3	-0.139084491677077	-0.0211015907283563	-0.0204214264206171	-0.149614031508859	9	-0.951913983872127	-4.08
-0.3	-0.1	0.1	0.3	0.0867933610790372	0.0145112037271771	-0.035740798566659	0.0655549979161776	19	0.907646280075825	5
-0.3	-0.1	0.1	0.3	-0.139084491677077	-0.0211015907283563	-0.0204214264206171	-0.149614031508859	9	-0.951913983872127	-4.72
-0.3	-0.1	0.1	0.3	0.0833680950455119	-0.0161403796162647	-0.0390427357759442	0.0724395781983628	20	0.869709247028267	4.6
-0.3	-0.1	0.1	0.3	0.0833680950455119	-0.0161403796162647	-0.0390427357759442	0.0724395781983628	20	0.869709247028267	4.52
-0.3	-0.1	0.1	0.3	0.114391042452921	0.0104920987018047	0.0105414496357358	0.198437144899738	28	1.26376537326225	3.76
-0.3	-0.1	0.1	0.3	-0.10943127384093	0.0329100391385663	-0.0415484078349998	-0.0913325503190902	8	-0.968248776082736	-4.56
-0.3	-0.1	0.1	0.3	-0.0952380650324312	0.0225837490606564	0.00150411642774741	-0.118359893644315	12	-1.08940048686218	-3.28
-0.3	-0.1	0.1	0.3	0.0867933610790372	0.0145112037271771	-0.035740798566659	0.0655549979161776	19	0.907646280075825	4.24
-0.3	-0.1	0.1	0.3	-0.10943127384093	0.0329100391385663	-0.0415484078349998	-0.0913325503190902	8	-0.968248776082736	-4.2
-0.3	-0.1	0.1	0.3	-0.0952380650324312	0.0225837490606564	0.00150411642774741	-0.118359893644315	12	-1.08940048686218	-5.04
-0.3	-0.1	0.1	0.3	0.114391042452921	0.0104920987018047	0.0105414496357358	0.198437144899738	28	1.26376537326225	4.28
-0.3	-0.1	0.1	0.3	0.0844885921658275	0.00397178256988157	-0.0146795694810136	0.0912511815529633	26	0.997932067583047	5.56
-0.3	-0.1	0.1	0.3	0.0833680950455119	-0.0161403796162647	-0.0390427357759442	0.0724395781983628	20	0.869709247028267	5.12
-0.3	-0.1	0.1	0.3	0.114391042452921	0.0104920987018047	0.0105414496357358	0.198437144899738	28	1.26376537326225	4.16
-0.3	-0.1	0.1	0.3	-0.0969623238174217	-0.020886171357353	-0.0543297411617998	-0.0507768773719036	10	-0.973105935532966	-4.2
-0.3	-0.1	0.1	0.3	-0.0952380650324312	0.0225837490606564	0.00150411642774741	-0.118359893644315	12	-1.08940048686218	-4.56
-0.3	-0.1	0.1	0.3	0.0867933610790372	0.0145112037271771	-0.035740798566659	0.0655549979161776	19	0.907646280075825	4.92
-0.3	-0.1	0.1	0.3	0.0867933610790372	0.0145112037271771	-0.035740798566659	0.0655549979161776	19	0.907646280075825	3.72
-0.3	-0.1	0.1	0.3	-0.139084491677077	-0.0211015907283563	-0.0204214264206171	-0.149614031508859	9	-0.951913983872127	-4.48
-0.3	-0.1	0.1	0.3	0.0844885921658275	0.00397178256988157	-0.0146795694810136	0.0912511815529633	26	0.997932067583047	4.4
-0.3	-0.1	0.1	0.3	0.0844885921658275	0.00397178256988157	-0.0146795694810136	0.0912511815529633	26	0.997932067583047	4.44
-0.3	-0.1	0.1	0.3	-0.139084491677077	-0.0211015907283563	-0.0204214264206171	-0.149614031508859	9	-0.951913983872127	-5.08
-0.3	-0.1	0.1	0.3	0.0833680950455119	-0.0161403796162647	-0.0390427357759442	0.0724395781983628	20	0.869709247028267	4.24
-0.3	-0.1	0.1	0.3	-0.139084491677077	-0.0211015907283563	-0.0204214264206171	-0.149614031508859	9	-0.951913983872127	-4.56
-0.3	-0.1	0.1	0.3	0.114391042452921	0.0104920987018047	0.0105414496357358	0.198437144899738	28	1.26376537326225	4.6
-0.3	-0.1	0.1	0.3	0.0867933610790372	0.0145112037271771	-0.035740798566659	0.0655549979161776	19	0.907646280075825	5
-0.3	-0.1	0.1	0.3	0.0844885921658275	0.00397178256988157	-0.0146795694810136	0.0912511815529633	26	0.997932067583047	3.36
-0.3	-0.1	0.1	0.3	0.0867933610790372	0.0145112037271771	-0.035740798566659	0.0655549979161776	19	0.907646280075825	3.96
-0.3	-0.1	0.1	0.3	0.0833680950455119	-0.0161403796162647	-0.0390427357759442	0.0724395781983628	20	0.869709247028267	4.36
-0.3	-0.1	0.1	0.3	-0.139084491677077	-0.0211015907283563	-0.0204214264206171	-0.149614031508859	9	-0.951913983872127	-4.92
-0.3	-0.1	0.1	0.3	0.0833680950455119	-0.0161403796162647	-0.0390427357759442	0.0724395781983628	20	0.869709247028267	4.6
-0.3	-0.1	0.1	0.3	0.0833680950455119	-0.0161403796162647	-0.0390427357759442	0.0724395781983628	20	0.869709247028267	3.8
-0.3	-0.1	0.1	0.3	-0.0952380650324312	0.0225837490606564	0.00150411642774741	-0.118359893644315	12	-1.08940048686218	-5.24
-0.3	-0.1	0.1	0.3	-0.0952380650324312	0.0225837490606564	0.00150411642774741	-0.118359893644315	12	-1.08940048686218	-4.48
-0.3	-0.1	0.1	0.3	-0.139084491677077	-0.0211015907283563	-0.0204214264206171	-0.149614031508859	9	-0.951913983872127	-4.16
-0.3	-0.1	0.1	0.3	-0.0952380650324312	0.0225837490606564	0.00150411642774741	-0.118359893644315	12	-1.08940048686218	-4.52
-0.3	-0.1	0.1	0.3	0.0638080205374962	0.0124694298036639	0.014386095421888	0.150355313530278	16	1.00419123736468	5.08
-0.3	-0.1	0.1	0.3	-0.148670127889026	-0.033268667726803	-0.0250724098948265	-0.0868210256824458	15	-1.17927140227987	-4
-0.3	-0.1	0.1	0.3	-0.0952380650324312	0.0225837490606564	0.00150411642774741	-0.118359893644315	12	-1.08940048686218	-3.52
-0.3	-0.1	0.1	0.3	-0.0969623238174217	-0.020886171357353	-0.0543297411617998	-0.0507768773719036	10	-0.973105935532966	-4.32
-0.3	-0.1	0.1	0.3	-0.148670127889026	-0.033268667726803	-0.0250724098948265	-0.0868210256824458	15	-1.17927140227987	-4.36
-0.3	-0.1	0.1	0.3	0.114391042452921	0.0104920987018047	0.0105414496357358	0.198437144899738	28	1.26376537326225	5
-0.3	-0.1	0.1	0.3	0.0638080205374962	0.0124694298036639	0.014386095421888	0.150355313530278	16	1.00419123736468	5.32
-0.3	-0.1	0.1	0.3	-0.0952380650324312	0.0225837490606564	0.00150411642774741	-0.118359893644315	12	-1.08940048686218	-5
-0.3	-0.1	0.1	0.3	0.0833680950455119	-0.0161403796162647	-0.0390427357759442	0.0724395781983628	20	0.869709247028267	4.24
-0.3	-0.1	0.1	0.3	-0.0952380650324312	0.0225837490606564	0.00150411642774741	-0.118359893644315	12	-1.08940048686218	-3.76
-0.3	-0.1	0.1	0.3	0.0867933610790372	0.0145112037271771	-0.035740798566659	0.0655549979161776	19	0.907646280075825	3.52
-0.3	-0.1	0.1	0.3	0.0638080205374962	0.0124694298036639	0.014386095421888	0.150355313530278	16	1.00419123736468	4.08
-0.3	-0.1	0.1	0.3	0.114391042452921	0.0104920987018047	0.0105414496357358	0.198437144899738	28	1.26376537326225	5.84
-0.3	-0.1	0.1	0.3	0.0867933610790372	0.0145112037271771	-0.035740798566659	0.0655549979161776	19	0.907646280075825	5.04
-0.3	-0.1	0.1	0.3	-0.0952380650324312	0.0225837490606564	0.00150411642774741	-0.118359893644315	12	-1.08940048686218	-5.24
-0.3	-0.1	0.1	0.3	-0.148670127889026	-0.033268667726803	-0.0250724098948265	-0.0868210256824458	15	-1.17927140227987	-4.32
-0.3	-0.1	0.1	0.3	-0.139084491677077	-0.0211015907283563	-0.0204214264206171	-0.149614031508859	9	-0.951913983872127	-5.04
-0.3	-0.1	0.1	0.3	-0.0952380650324312	0.0225837490606564	0.00150411642774741	-0.118359893644315	12	-1.08940048686218	-4.52
-0.3	-0.1	0.1	0.3	-0.148670127889026	-0.033268667726803	-0.0250724098948265	-0.0868210256824458	15	-1.17927140227987	-4.56
-0.3	-0.1	0.1	0.3	-0.10943127384093	0.0329100391385663	-0.0415484078349998	-0.0913325503190902	8	-0.968248776082736	-4.92
-0.3	-0.1	0.1	0.3	-0.10943127384093	0.0329100391385663	-0.0415484078349998	-0.0913325503190902	8	-0.968248776082736	-3.96
-0.3	-0.1	0.1	0.3	0.0638080205374962	0.0124694298036639	0.014386095421888	0.150355313530278	16	1.00419123736468	4.56
-0.3	-0.1	0.1	0.3	0.0844885921658275	0.00397178256988157	-0.0146795694810136	0.0912511815529633	26	0.997932067583047	4.52
-0.3	-0.1	0.1	0.3	-0.148670127889026	-0.033268667726803	-0.0250724098948265	-0.0868210256824458	15	-1.17927140227987	-4.24
-0.3	-0.1	0.1	0.3	-0.139084491677077	-0.0211015907283563	-0.0204214264206171	-0.149614031508859	9	-0.951913983872127	-4.44
-0.3	-0.1	0.1	0.3	0.0833680950455119	-0.0161403796162647	-0.0390427357759442	0.0724395781983628	20	0.869709247028267	4.32
-0.3	-0.1	0.1	0.3	0.114391042452921	0.0104920987018047	0.0105414496357358	0.198437144899738	28	1.26376537326225	5.56
-0.3	-0.1	0.1	0.3	-0.148670127889026	-0.033268667726803	-0.0250724098948265	-0.0868210256824458	15	-1.17927140227987	-4.08
-0.3	-0.1	0.1	0.3	-0.0969623238174217	-0.020886171357353	-0.0543297411617998	-0.0507768773719036	10	-0.973105935532966	-4.36
-0.3	-0.1	0.1	0.3	0.0638080205374962	0.0124694298036639	0.014386095421888	0.150355313530278	16	1.00419123736468	4.96
-0.3	-0.1	0.1	0.3	-0.148670127889026	-0.033268667726803	-0.0250724098948265	-0.0868210256824458	15	-1.17927140227987	-5.08
-0.3	-0.1	0.1	0.3	-0.148670127889026	-0.033268667726803	-0.0250724098948265	-0.0868210256824458	15	-1.17927140227987	-4.52
-0.3	-0.1	0.1	0.3	0.114391042452921	0.0104920987018047	0.0105414496357358	0.198437144899738	28	1.26376537326225	5.36
-0.3	-0.1	0.1	0.3	0.0844885921658275	0.00397178256988157	-0.0146795694810136	0.0912511815529633	26	0.997932067583047	5.48
-0.3	-0.1	0.1	0.3	-0.148670127889026	-0.033268667726803	-0.0250724098948265	-0.0868210256824458	15	-1.17927140227987	-4.52
-0.3	-0.1	0.1	0.3	-0.148670127889026	-0.033268667726803	-0.0250724098948265	-0.0868210256824458	15	-1.17927140227987	-4.88
-0.3	-0.1	0.1	0.3	0.0833680950455119	-0.0161403796162647	-0.0390427357759442	0.0724395781983628	20	0.869709247028267	5.48
-0.3	-0.1	0.1	0.3	0.0844885921658275	0.00397178256988157	-0.0146795694810136	0.0912511815529633	26	0.997932067583047	4.68
-0.3	-0.1	0.1	0.3	0.0833680950455119	-0.0161403796162647	-0.0390427357759442	0.0724395781983628	20	0.869709247028267	3.64
-0.3	-0.1	0.1	0.3	-0.0952380650324312	0.0225837490606564	0.00150411642774741	-0.118359893644315	12	-1.08940048686218	-5.44
-0.3	-0.1	0.1	0.3	0.0844885921658275	0.00397178256988157	-0.0146795694810136	0.0912511815529633	26	0.997932067583047	4.84
-0.3	-0.1	0.1	0.3	-0.0969623238174217	-0.020886171357353	-0.0543297411617998	-0.0507768773719036	10	-0.973105935532966	-4.04
-0.3	-0.1	0.1	0.3	0.114391042452921	0.0104920987018047	0.0105414496357358	0.198437144899738	28	1.26376537326225	6.60000000000001
-0.3	-0.1	0.1	0.3	0.0638080205374962	0.0124694298036639	0.014386095421888	0.150355313530278	16	1.00419123736468	4.36
-0.3	-0.1	0.1	0.3	0.0844885921658275	0.00397178256988157	-0.0146795694810136	0.0912511815529633	26	0.997932067583047	3.52
-0.3	-0.1	0.1	0.3	-0.10943127384093	0.0329100391385663	-0.0415484078349998	-0.0913325503190902	8	-0.968248776082736	-5.28
-0.3	-0.1	0.1	0.3	0.0638080205374962	0.0124694298036639	0.014386095421888	0.150355313530278	16	1.00419123736468	3.48
-0.3	-0.1	0.1	0.3	0.0638080205374962	0.0124694298036639	0.014386095421888	0.150355313530278	16	1.00419123736468	4.88
-0.3	-0.1	0.1	0.3	-0.0969623238174217	-0.020886171357353	-0.0543297411617998	-0.0507768773719036	10	-0.973105935532966	-4.84
-0.3	-0.1	0.1	0.3	0.114391042452921	0.0104920987018047	0.0105414496357358	0.198437144899738	28	1.26376537326225	4.56
-0.3	-0.1	0.1	0.3	-0.0952380650324312	0.0225837490606564	0.00150411642774741	-0.118359893644315	12	-1.08940048686218	-4.44
-0.3	-0.1	0.1	0.3	-0.10943127384093	0.0329100391385663	-0.0415484078349998	-0.0913325503190902	8	-0.968248776082736	-4.52
-0.3	-0.1	0.1	0.3	-0.0969623238174217	-0.020886171357353	-0.0543297411617998	-0.0507768773719036	10	-0.973105935532966	-3.88
-0.3	-0.1	0.1	0.3	0.0638080205374962	0.0124694298036639	0.014386095421888	0.150355313530278	16	1.00419123736468	4.72
-0.3	-0.1	0.1	0.3	0.0833680950455119	-0.0161403796162647	-0.0390427357759442	0.0724395781983628	20	0.869709247028267	4.24
-0.3	-0.1	0.1	0.3	0.0833680950455119	-0.0161403796162647	-0.0390427357759442	0.0724395781983628	20	0.869709247028267	4.2
-0.3	-0.1	0.1	0.3	0.0844885921658275	0.00397178256988157	-0.0146795694810136	0.0912511815529633	26	0.997932067583047	4.04
-0.3	-0.1	0.1	0.3	0.0833680950455119	-0.0161403796162647	-0.0390427357759442	0.0724395781983628	20	0.869709247028267	4.64
-0.3	-0.1	0.1	0.3	-0.148670127889026	-0.033268667726803	-0.0250724098948265	-0.0868210256824458	15	-1.17927140227987	-4.2
-0.3	-0.1	0.1	0.3	-0.0969623238174217	-0.020886171357353	-0.0543297411617998	-0.0507768773719036	10	-0.973105935532966	-4.44
-0.3	-0.1	0.1	0.3	0.0844885921658275	0.00397178256988157	-0.0146795694810136	0.0912511815529633	26	0.997932067583047	5.48
-0.3	-0.1	0.1	0.3	-0.10943127384093	0.0329100391385663	-0.0415484078349998	-0.0913325503190902	8	-0.968248776082736	-4.68
