# Supplementary material for: Bayesian regression explains how human participants handle parameter uncertainty
Source: PLoS Comput Biol. 2020 May 18;16(5):e1007886. doi: 10.1371/journal.pcbi.1007886 (PMC7259793; doi:10.1371/journal.pcbi.1007886)
Supplement: S1 Data — Within each folder, the name of the text file indicates the parameters. The participants 1…7 completed four conditions of generative noise σg ∈ {0, 0.03, 0.1, 0.4} and the variance parameter was σπ = 0.1. For example, the file subj1_sig_g = 0.1.txt contains all trials of the first participant with generative noise σg = 0.1. The participants 8…11 completed only one condition: σg = 0.1 and σπ = 0.5. Since the variance parameter is different from its default value, we indicate it explictely in the file name, e.g. subj8_sig_pi = 0.5_sig_g = 0.1.txt. Each data file contains 11 columns. The first eight columns describe the x and y coordinates of the stimulus points. The last three columns contain (in that order) the stimulus index j ∈ {1, …20}, the generating quadratic parameter wj and the vertical location of the observed response. (ZIP) [file pcbi.1007886.s002.zip › data/subj4/subj4_sig_g=0.txt]

x1	x2	x3	x4	y1	y2	y3	y4	lab	w_g	resp
-0.3	-0.1	0.1	0.3	-0.0953022432594046	-0.0105896187031884	-0.0105790042836252	-0.0952716166145909	1	-1.0588386353186	-0.04
-0.3	-0.1	0.1	0.3	-0.0953022432594046	-0.0105896187031884	-0.0105790042836252	-0.0952716166145909	1	-1.0588386353186	-0
-0.3	-0.1	0.1	0.3	-0.0953022432594046	-0.0105896187031884	-0.0105790042836252	-0.0952716166145909	1	-1.0588386353186	-4.44
-0.3	-0.1	0.1	0.3	-0.0953022432594046	-0.0105896187031884	-0.0105790042836252	-0.0952716166145909	1	-1.0588386353186	-3.12
-0.3	-0.1	0.1	0.3	-0.0953022432594046	-0.0105896187031884	-0.0105790042836252	-0.0952716166145909	1	-1.0588386353186	-3.32
-0.3	-0.1	0.1	0.3	-0.0953022432594046	-0.0105896187031884	-0.0105790042836252	-0.0952716166145909	1	-1.0588386353186	-4.04
-0.3	-0.1	0.1	0.3	-0.0953022432594046	-0.0105896187031884	-0.0105790042836252	-0.0952716166145909	1	-1.0588386353186	-4.52
-0.3	-0.1	0.1	0.3	-0.0953022432594046	-0.0105896187031884	-0.0105790042836252	-0.0952716166145909	1	-1.0588386353186	-4
-0.3	-0.1	0.1	0.3	-0.0953022432594046	-0.0105896187031884	-0.0105790042836252	-0.0952716166145909	1	-1.0588386353186	-3.28
-0.3	-0.1	0.1	0.3	-0.0953022432594046	-0.0105896187031884	-0.0105790042836252	-0.0952716166145909	1	-1.0588386353186	-4.04
-0.3	-0.1	0.1	0.3	-0.0953022432594046	-0.0105896187031884	-0.0105790042836252	-0.0952716166145909	1	-1.0588386353186	-5.28
-0.3	-0.1	0.1	0.3	-0.0953022432594046	-0.0105896187031884	-0.0105790042836252	-0.0952716166145909	1	-1.0588386353186	-4.64
-0.3	-0.1	0.1	0.3	-0.0953022432594046	-0.0105896187031884	-0.0105790042836252	-0.0952716166145909	1	-1.0588386353186	-3.88
-0.3	-0.1	0.1	0.3	-0.0953022432594046	-0.0105896187031884	-0.0105790042836252	-0.0952716166145909	1	-1.0588386353186	-4.16
-0.3	-0.1	0.1	0.3	-0.0953022432594046	-0.0105896187031884	-0.0105790042836252	-0.0952716166145909	1	-1.0588386353186	-4.8
-0.3	-0.1	0.1	0.3	-0.0953022432594046	-0.0105896187031884	-0.0105790042836252	-0.0952716166145909	1	-1.0588386353186	-5.24
-0.3	-0.1	0.1	0.3	-0.0953022432594046	-0.0105896187031884	-0.0105790042836252	-0.0952716166145909	1	-1.0588386353186	-4.76
-0.3	-0.1	0.1	0.3	-0.0953022432594046	-0.0105896187031884	-0.0105790042836252	-0.0952716166145909	1	-1.0588386353186	-4.56
-0.3	-0.1	0.1	0.3	-0.0953022432594046	-0.0105896187031884	-0.0105790042836252	-0.0952716166145909	1	-1.0588386353186	-4.52
-0.3	-0.1	0.1	0.3	-0.0953022432594046	-0.0105896187031884	-0.0105790042836252	-0.0952716166145909	1	-1.0588386353186	-4.32
