# Supplementary material for: Bayesian regression explains how human participants handle parameter uncertainty
Source: PLoS Comput Biol. 2020 May 18;16(5):e1007886. doi: 10.1371/journal.pcbi.1007886 (PMC7259793; doi:10.1371/journal.pcbi.1007886)
Supplement: S1 Data — Within each folder, the name of the text file indicates the parameters. The participants 1…7 completed four conditions of generative noise σg ∈ {0, 0.03, 0.1, 0.4} and the variance parameter was σπ = 0.1. For example, the file subj1_sig_g = 0.1.txt contains all trials of the first participant with generative noise σg = 0.1. The participants 8…11 completed only one condition: σg = 0.1 and σπ = 0.5. Since the variance parameter is different from its default value, we indicate it explictely in the file name, e.g. subj8_sig_pi = 0.5_sig_g = 0.1.txt. Each data file contains 11 columns. The first eight columns describe the x and y coordinates of the stimulus points. The last three columns contain (in that order) the stimulus index j ∈ {1, …20}, the generating quadratic parameter wj and the vertical location of the observed response. (ZIP) [file pcbi.1007886.s002.zip › data/subj5/subj5_sig_g=0.4.txt]

x1	x2	x3	x4	y1	y2	y3	y4	lab	w_g	resp
-0.3	-0.1	0.1	0.3	0.146566151492324	-0.194017412069669	0.0429373299806599	-0.279189302514345	2	1.1052308116573	4.68
-0.3	-0.1	0.1	0.3	-0.224940437162465	-0.212523535311879	0.396635152877718	-0.219959549504998	19	-0.948034753258268	-3.68
-0.3	-0.1	0.1	0.3	0.248939891413795	-0.406522852594629	-0.367648071917251	0.153661227754462	3	1.05526636488715	4.32
-0.3	-0.1	0.1	0.3	-0.468066525688584	0.533116860936747	-0.230610730389003	0.321749717215889	10	0.997617431702492	-4.08
-0.3	-0.1	0.1	0.3	-0.468066525688584	0.533116860936747	-0.230610730389003	0.321749717215889	10	0.997617431702492	4.12
-0.3	-0.1	0.1	0.3	-0.168994296105621	-0.23567831670608	-0.106218754420937	0.328416896976254	6	0.971875323549398	4.08
-0.3	-0.1	0.1	0.3	-0.479721274520954	0.0224539411916798	-0.31485700468261	0.475436651679469	9	-1.16795239209921	3.64
-0.3	-0.1	0.1	0.3	-0.840215788902787	0.0532095649644728	-0.858568613118147	-0.244943131641729	4	-1.16929425094917	3.76
-0.3	-0.1	0.1	0.3	-0.840215788902787	0.0532095649644728	-0.858568613118147	-0.244943131641729	4	-1.16929425094917	-3.84
-0.3	-0.1	0.1	0.3	-0.224940437162465	-0.212523535311879	0.396635152877718	-0.219959549504998	19	-0.948034753258268	-4
-0.3	-0.1	0.1	0.3	0.242744644975429	0.021425679438999	-0.237633465395444	0.307598838308205	17	1.05787549227056	4
-0.3	-0.1	0.1	0.3	-0.840215788902787	0.0532095649644728	-0.858568613118147	-0.244943131641729	4	-1.16929425094917	4.08
-0.3	-0.1	0.1	0.3	0.512510594589312	-0.717273231767094	-0.0815972882040343	0.347057029659665	7	-0.921597482491462	3.84
-0.3	-0.1	0.1	0.3	-0.0257565874340785	-0.496187807513473	-0.178107495394851	-0.266694167637233	11	-1.06296866861728	3.84
-0.3	-0.1	0.1	0.3	0.512510594589312	-0.717273231767094	-0.0815972882040343	0.347057029659665	7	-0.921597482491462	-4.08
-0.3	-0.1	0.1	0.3	0.242744644975429	0.021425679438999	-0.237633465395444	0.307598838308205	17	1.05787549227056	-4.12
-0.3	-0.1	0.1	0.3	-0.840215788902787	0.0532095649644728	-0.858568613118147	-0.244943131641729	4	-1.16929425094917	-4.24
-0.3	-0.1	0.1	0.3	-0.0257565874340785	-0.496187807513473	-0.178107495394851	-0.266694167637233	11	-1.06296866861728	-4.24
-0.3	-0.1	0.1	0.3	0.242744644975429	0.021425679438999	-0.237633465395444	0.307598838308205	17	1.05787549227056	-4.4
-0.3	-0.1	0.1	0.3	0.242744644975429	0.021425679438999	-0.237633465395444	0.307598838308205	17	1.05787549227056	3.96
-0.3	-0.1	0.1	0.3	-0.277123168759678	0.530992798460901	-0.0801443777067689	0.201264045281639	20	-1.00634285398813	3.92
-0.3	-0.1	0.1	0.3	-0.479721274520954	0.0224539411916798	-0.31485700468261	0.475436651679469	9	-1.16795239209921	-2.64
-0.3	-0.1	0.1	0.3	0.153991234933891	0.0635806772748323	0.16489915674875	0.178365229912058	16	1.12736507854729	3.92
-0.3	-0.1	0.1	0.3	-0.840215788902787	0.0532095649644728	-0.858568613118147	-0.244943131641729	4	-1.16929425094917	-4.76
-0.3	-0.1	0.1	0.3	0.146566151492324	-0.194017412069669	0.0429373299806599	-0.279189302514345	2	1.1052308116573	-4.32
-0.3	-0.1	0.1	0.3	0.512510594589312	-0.717273231767094	-0.0815972882040343	0.347057029659665	7	-0.921597482491462	-3.84
-0.3	-0.1	0.1	0.3	0.405450265500625	-0.0809300359443194	-0.226380674895169	0.68810805542268	8	0.827882241250649	4.52
-0.3	-0.1	0.1	0.3	0.146566151492324	-0.194017412069669	0.0429373299806599	-0.279189302514345	2	1.1052308116573	3.2
-0.3	-0.1	0.1	0.3	0.642423333026848	-0.199024883033034	0.201711358760131	-0.152250906694069	5	-1.00718838719386	4.04
-0.3	-0.1	0.1	0.3	-0.949348579094724	0.523938676299798	0.0424083928597894	-0.700722550863988	12	-0.97264886194378	-4.52
-0.3	-0.1	0.1	0.3	-0.0257565874340785	-0.496187807513473	-0.178107495394851	-0.266694167637233	11	-1.06296866861728	3.6
-0.3	-0.1	0.1	0.3	0.153991234933891	0.0635806772748323	0.16489915674875	0.178365229912058	16	1.12736507854729	4.08
-0.3	-0.1	0.1	0.3	-0.367740228339704	-0.0338444708548475	0.109516838318514	0.445660067331711	14	1.07952130387134	-4.2
-0.3	-0.1	0.1	0.3	-0.468066525688584	0.533116860936747	-0.230610730389003	0.321749717215889	10	0.997617431702492	-4.16
-0.3	-0.1	0.1	0.3	0.288213652315817	-0.3211199998913	-0.090232217728621	0.78784725308593	1	1.10263165001715	-3.92
-0.3	-0.1	0.1	0.3	-0.266219506558878	0.0625172122695717	0.0320360741824276	-0.0795929726919414	21	-1.22394907020339	-4.12
-0.3	-0.1	0.1	0.3	0.153991234933891	0.0635806772748323	0.16489915674875	0.178365229912058	16	1.12736507854729	3.68
-0.3	-0.1	0.1	0.3	-0.224940437162465	-0.212523535311879	0.396635152877718	-0.219959549504998	19	-0.948034753258268	-3.92
-0.3	-0.1	0.1	0.3	0.248939891413795	-0.406522852594629	-0.367648071917251	0.153661227754462	3	1.05526636488715	4.52
-0.3	-0.1	0.1	0.3	-0.468066525688584	0.533116860936747	-0.230610730389003	0.321749717215889	10	0.997617431702492	3.8
-0.3	-0.1	0.1	0.3	-0.949348579094724	0.523938676299798	0.0424083928597894	-0.700722550863988	12	-0.97264886194378	4.32
-0.3	-0.1	0.1	0.3	-0.224940437162465	-0.212523535311879	0.396635152877718	-0.219959549504998	19	-0.948034753258268	-4.76
-0.3	-0.1	0.1	0.3	-0.468066525688584	0.533116860936747	-0.230610730389003	0.321749717215889	10	0.997617431702492	4.96
-0.3	-0.1	0.1	0.3	-0.367740228339704	-0.0338444708548475	0.109516838318514	0.445660067331711	14	1.07952130387134	-4.52
-0.3	-0.1	0.1	0.3	0.242744644975429	0.021425679438999	-0.237633465395444	0.307598838308205	17	1.05787549227056	3.36
-0.3	-0.1	0.1	0.3	-0.168994296105621	-0.23567831670608	-0.106218754420937	0.328416896976254	6	0.971875323549398	4.28
-0.3	-0.1	0.1	0.3	-0.277123168759678	0.530992798460901	-0.0801443777067689	0.201264045281639	20	-1.00634285398813	-0
-0.3	-0.1	0.1	0.3	-0.266219506558878	0.0625172122695717	0.0320360741824276	-0.0795929726919414	21	-1.22394907020339	-4.08
-0.3	-0.1	0.1	0.3	0.153991234933891	0.0635806772748323	0.16489915674875	0.178365229912058	16	1.12736507854729	4.44
-0.3	-0.1	0.1	0.3	-0.266219506558878	0.0625172122695717	0.0320360741824276	-0.0795929726919414	21	-1.22394907020339	-4.60000000000001
-0.3	-0.1	0.1	0.3	0.642423333026848	-0.199024883033034	0.201711358760131	-0.152250906694069	5	-1.00718838719386	-3.64
-0.3	-0.1	0.1	0.3	-0.479721274520954	0.0224539411916798	-0.31485700468261	0.475436651679469	9	-1.16795239209921	3.96
-0.3	-0.1	0.1	0.3	-0.0257565874340785	-0.496187807513473	-0.178107495394851	-0.266694167637233	11	-1.06296866861728	-4.28
-0.3	-0.1	0.1	0.3	-0.479721274520954	0.0224539411916798	-0.31485700468261	0.475436651679469	9	-1.16795239209921	3.84
-0.3	-0.1	0.1	0.3	-0.277123168759678	0.530992798460901	-0.0801443777067689	0.201264045281639	20	-1.00634285398813	-3.56
-0.3	-0.1	0.1	0.3	0.153991234933891	0.0635806772748323	0.16489915674875	0.178365229912058	16	1.12736507854729	3.84
-0.3	-0.1	0.1	0.3	0.405450265500625	-0.0809300359443194	-0.226380674895169	0.68810805542268	8	0.827882241250649	4.12
-0.3	-0.1	0.1	0.3	-0.367740228339704	-0.0338444708548475	0.109516838318514	0.445660067331711	14	1.07952130387134	-4.2
-0.3	-0.1	0.1	0.3	-0.468066525688584	0.533116860936747	-0.230610730389003	0.321749717215889	10	0.997617431702492	-3.84
-0.3	-0.1	0.1	0.3	-0.367740228339704	-0.0338444708548475	0.109516838318514	0.445660067331711	14	1.07952130387134	-3.68
-0.3	-0.1	0.1	0.3	0.242744644975429	0.021425679438999	-0.237633465395444	0.307598838308205	17	1.05787549227056	3.48
-0.3	-0.1	0.1	0.3	-0.840215788902787	0.0532095649644728	-0.858568613118147	-0.244943131641729	4	-1.16929425094917	3.6
-0.3	-0.1	0.1	0.3	-0.840215788902787	0.0532095649644728	-0.858568613118147	-0.244943131641729	4	-1.16929425094917	-4.04
-0.3	-0.1	0.1	0.3	0.182102750366675	0.163599621303099	-0.0602057192760677	-0.345813825758034	13	1.13465743687404	-4.16
-0.3	-0.1	0.1	0.3	0.242744644975429	0.021425679438999	-0.237633465395444	0.307598838308205	17	1.05787549227056	4.32
-0.3	-0.1	0.1	0.3	0.288213652315817	-0.3211199998913	-0.090232217728621	0.78784725308593	1	1.10263165001715	-4.16
-0.3	-0.1	0.1	0.3	-0.479721274520954	0.0224539411916798	-0.31485700468261	0.475436651679469	9	-1.16795239209921	3.88
-0.3	-0.1	0.1	0.3	0.248939891413795	-0.406522852594629	-0.367648071917251	0.153661227754462	3	1.05526636488715	3.84
-0.3	-0.1	0.1	0.3	0.182102750366675	0.163599621303099	-0.0602057192760677	-0.345813825758034	13	1.13465743687404	3.8
-0.3	-0.1	0.1	0.3	-0.0257565874340785	-0.496187807513473	-0.178107495394851	-0.266694167637233	11	-1.06296866861728	3.96
-0.3	-0.1	0.1	0.3	0.248939891413795	-0.406522852594629	-0.367648071917251	0.153661227754462	3	1.05526636488715	3.84
-0.3	-0.1	0.1	0.3	0.42805197533181	-0.113188161955441	0.167946556183564	-0.239048673446936	15	-0.887639663279618	4.56
-0.3	-0.1	0.1	0.3	-0.277123168759678	0.530992798460901	-0.0801443777067689	0.201264045281639	20	-1.00634285398813	4.28
-0.3	-0.1	0.1	0.3	-0.468066525688584	0.533116860936747	-0.230610730389003	0.321749717215889	10	0.997617431702492	4.28
-0.3	-0.1	0.1	0.3	0.242744644975429	0.021425679438999	-0.237633465395444	0.307598838308205	17	1.05787549227056	4.24
-0.3	-0.1	0.1	0.3	0.242744644975429	0.021425679438999	-0.237633465395444	0.307598838308205	17	1.05787549227056	4.12
-0.3	-0.1	0.1	0.3	-0.367740228339704	-0.0338444708548475	0.109516838318514	0.445660067331711	14	1.07952130387134	3.84
-0.3	-0.1	0.1	0.3	-0.0257565874340785	-0.496187807513473	-0.178107495394851	-0.266694167637233	11	-1.06296866861728	4.36
-0.3	-0.1	0.1	0.3	0.288213652315817	-0.3211199998913	-0.090232217728621	0.78784725308593	1	1.10263165001715	4.4
-0.3	-0.1	0.1	0.3	-0.0257565874340785	-0.496187807513473	-0.178107495394851	-0.266694167637233	11	-1.06296866861728	4.08
-0.3	-0.1	0.1	0.3	-0.266219506558878	0.0625172122695717	0.0320360741824276	-0.0795929726919414	21	-1.22394907020339	-4.04
-0.3	-0.1	0.1	0.3	0.182102750366675	0.163599621303099	-0.0602057192760677	-0.345813825758034	13	1.13465743687404	-4.60000000000001
-0.3	-0.1	0.1	0.3	0.405450265500625	-0.0809300359443194	-0.226380674895169	0.68810805542268	8	0.827882241250649	-4.36
-0.3	-0.1	0.1	0.3	0.642423333026848	-0.199024883033034	0.201711358760131	-0.152250906694069	5	-1.00718838719386	-4.68
-0.3	-0.1	0.1	0.3	0.182102750366675	0.163599621303099	-0.0602057192760677	-0.345813825758034	13	1.13465743687404	4.6
-0.3	-0.1	0.1	0.3	-0.367740228339704	-0.0338444708548475	0.109516838318514	0.445660067331711	14	1.07952130387134	4.24
-0.3	-0.1	0.1	0.3	0.153991234933891	0.0635806772748323	0.16489915674875	0.178365229912058	16	1.12736507854729	4.32
-0.3	-0.1	0.1	0.3	-0.168994296105621	-0.23567831670608	-0.106218754420937	0.328416896976254	6	0.971875323549398	4.4
-0.3	-0.1	0.1	0.3	-0.168994296105621	-0.23567831670608	-0.106218754420937	0.328416896976254	6	0.971875323549398	4.44
-0.3	-0.1	0.1	0.3	0.42805197533181	-0.113188161955441	0.167946556183564	-0.239048673446936	15	-0.887639663279618	-4.16
-0.3	-0.1	0.1	0.3	-0.277123168759678	0.530992798460901	-0.0801443777067689	0.201264045281639	20	-1.00634285398813	4.4
-0.3	-0.1	0.1	0.3	0.146566151492324	-0.194017412069669	0.0429373299806599	-0.279189302514345	2	1.1052308116573	3.72
-0.3	-0.1	0.1	0.3	0.405450265500625	-0.0809300359443194	-0.226380674895169	0.68810805542268	8	0.827882241250649	3.72
-0.3	-0.1	0.1	0.3	0.42805197533181	-0.113188161955441	0.167946556183564	-0.239048673446936	15	-0.887639663279618	3.8
-0.3	-0.1	0.1	0.3	-0.277123168759678	0.530992798460901	-0.0801443777067689	0.201264045281639	20	-1.00634285398813	4.08
-0.3	-0.1	0.1	0.3	-0.840215788902787	0.0532095649644728	-0.858568613118147	-0.244943131641729	4	-1.16929425094917	4
-0.3	-0.1	0.1	0.3	-0.840215788902787	0.0532095649644728	-0.858568613118147	-0.244943131641729	4	-1.16929425094917	-4.52
-0.3	-0.1	0.1	0.3	0.153991234933891	0.0635806772748323	0.16489915674875	0.178365229912058	16	1.12736507854729	4.4
-0.3	-0.1	0.1	0.3	-0.277123168759678	0.530992798460901	-0.0801443777067689	0.201264045281639	20	-1.00634285398813	-3.52
-0.3	-0.1	0.1	0.3	-0.168994296105621	-0.23567831670608	-0.106218754420937	0.328416896976254	6	0.971875323549398	4.4
-0.3	-0.1	0.1	0.3	-0.949348579094724	0.523938676299798	0.0424083928597894	-0.700722550863988	12	-0.97264886194378	3.8
-0.3	-0.1	0.1	0.3	-0.479721274520954	0.0224539411916798	-0.31485700468261	0.475436651679469	9	-1.16795239209921	3.24
-0.3	-0.1	0.1	0.3	0.146566151492324	-0.194017412069669	0.0429373299806599	-0.279189302514345	2	1.1052308116573	-3.84
-0.3	-0.1	0.1	0.3	0.642423333026848	-0.199024883033034	0.201711358760131	-0.152250906694069	5	-1.00718838719386	3.76
-0.3	-0.1	0.1	0.3	-0.479721274520954	0.0224539411916798	-0.31485700468261	0.475436651679469	9	-1.16795239209921	3.88
-0.3	-0.1	0.1	0.3	-0.479721274520954	0.0224539411916798	-0.31485700468261	0.475436651679469	9	-1.16795239209921	-3.6
-0.3	-0.1	0.1	0.3	-0.479721274520954	0.0224539411916798	-0.31485700468261	0.475436651679469	9	-1.16795239209921	-4.24
-0.3	-0.1	0.1	0.3	0.288213652315817	-0.3211199998913	-0.090232217728621	0.78784725308593	1	1.10263165001715	4.16
-0.3	-0.1	0.1	0.3	-0.0257565874340785	-0.496187807513473	-0.178107495394851	-0.266694167637233	11	-1.06296866861728	3.8
-0.3	-0.1	0.1	0.3	0.153991234933891	0.0635806772748323	0.16489915674875	0.178365229912058	16	1.12736507854729	4.08
-0.3	-0.1	0.1	0.3	-0.949348579094724	0.523938676299798	0.0424083928597894	-0.700722550863988	12	-0.97264886194378	-4.4
-0.3	-0.1	0.1	0.3	-0.168994296105621	-0.23567831670608	-0.106218754420937	0.328416896976254	6	0.971875323549398	-3.24
-0.3	-0.1	0.1	0.3	0.182102750366675	0.163599621303099	-0.0602057192760677	-0.345813825758034	13	1.13465743687404	4.4
-0.3	-0.1	0.1	0.3	0.642423333026848	-0.199024883033034	0.201711358760131	-0.152250906694069	5	-1.00718838719386	-3.68
-0.3	-0.1	0.1	0.3	0.288213652315817	-0.3211199998913	-0.090232217728621	0.78784725308593	1	1.10263165001715	-3.8
-0.3	-0.1	0.1	0.3	0.182102750366675	0.163599621303099	-0.0602057192760677	-0.345813825758034	13	1.13465743687404	3.64
-0.3	-0.1	0.1	0.3	0.146566151492324	-0.194017412069669	0.0429373299806599	-0.279189302514345	2	1.1052308116573	-4.12
-0.3	-0.1	0.1	0.3	0.288213652315817	-0.3211199998913	-0.090232217728621	0.78784725308593	1	1.10263165001715	4.04
-0.3	-0.1	0.1	0.3	-0.840215788902787	0.0532095649644728	-0.858568613118147	-0.244943131641729	4	-1.16929425094917	3.28
-0.3	-0.1	0.1	0.3	-0.367740228339704	-0.0338444708548475	0.109516838318514	0.445660067331711	14	1.07952130387134	6.28
-0.3	-0.1	0.1	0.3	-0.0257565874340785	-0.496187807513473	-0.178107495394851	-0.266694167637233	11	-1.06296866861728	3.96
-0.3	-0.1	0.1	0.3	-0.266219506558878	0.0625172122695717	0.0320360741824276	-0.0795929726919414	21	-1.22394907020339	-4.16
-0.3	-0.1	0.1	0.3	-0.367740228339704	-0.0338444708548475	0.109516838318514	0.445660067331711	14	1.07952130387134	4
-0.3	-0.1	0.1	0.3	-0.266219506558878	0.0625172122695717	0.0320360741824276	-0.0795929726919414	21	-1.22394907020339	-3.92
-0.3	-0.1	0.1	0.3	0.182102750366675	0.163599621303099	-0.0602057192760677	-0.345813825758034	13	1.13465743687404	4.92
-0.3	-0.1	0.1	0.3	-0.367740228339704	-0.0338444708548475	0.109516838318514	0.445660067331711	14	1.07952130387134	5.08
-0.3	-0.1	0.1	0.3	0.248939891413795	-0.406522852594629	-0.367648071917251	0.153661227754462	3	1.05526636488715	-4.24
-0.3	-0.1	0.1	0.3	0.182102750366675	0.163599621303099	-0.0602057192760677	-0.345813825758034	13	1.13465743687404	5.24
-0.3	-0.1	0.1	0.3	-0.367740228339704	-0.0338444708548475	0.109516838318514	0.445660067331711	14	1.07952130387134	4.76
-0.3	-0.1	0.1	0.3	0.42805197533181	-0.113188161955441	0.167946556183564	-0.239048673446936	15	-0.887639663279618	5.04
-0.3	-0.1	0.1	0.3	0.242744644975429	0.021425679438999	-0.237633465395444	0.307598838308205	17	1.05787549227056	4.28
-0.3	-0.1	0.1	0.3	-0.0257565874340785	-0.496187807513473	-0.178107495394851	-0.266694167637233	11	-1.06296866861728	3.68
-0.3	-0.1	0.1	0.3	-0.224940437162465	-0.212523535311879	0.396635152877718	-0.219959549504998	19	-0.948034753258268	-5.16
-0.3	-0.1	0.1	0.3	-0.0257565874340785	-0.496187807513473	-0.178107495394851	-0.266694167637233	11	-1.06296866861728	-4.04
-0.3	-0.1	0.1	0.3	-0.840215788902787	0.0532095649644728	-0.858568613118147	-0.244943131641729	4	-1.16929425094917	3.8
-0.3	-0.1	0.1	0.3	-0.168994296105621	-0.23567831670608	-0.106218754420937	0.328416896976254	6	0.971875323549398	4.68
-0.3	-0.1	0.1	0.3	-0.0257565874340785	-0.496187807513473	-0.178107495394851	-0.266694167637233	11	-1.06296866861728	-3.84
-0.3	-0.1	0.1	0.3	-0.266219506558878	0.0625172122695717	0.0320360741824276	-0.0795929726919414	21	-1.22394907020339	-3.88
-0.3	-0.1	0.1	0.3	0.512510594589312	-0.717273231767094	-0.0815972882040343	0.347057029659665	7	-0.921597482491462	4.6
-0.3	-0.1	0.1	0.3	0.153991234933891	0.0635806772748323	0.16489915674875	0.178365229912058	16	1.12736507854729	4.44
-0.3	-0.1	0.1	0.3	-0.949348579094724	0.523938676299798	0.0424083928597894	-0.700722550863988	12	-0.97264886194378	4.6
-0.3	-0.1	0.1	0.3	0.182102750366675	0.163599621303099	-0.0602057192760677	-0.345813825758034	13	1.13465743687404	4.16
-0.3	-0.1	0.1	0.3	0.146566151492324	-0.194017412069669	0.0429373299806599	-0.279189302514345	2	1.1052308116573	-4.60000000000001
-0.3	-0.1	0.1	0.3	-0.277123168759678	0.530992798460901	-0.0801443777067689	0.201264045281639	20	-1.00634285398813	-4.2
-0.3	-0.1	0.1	0.3	0.642423333026848	-0.199024883033034	0.201711358760131	-0.152250906694069	5	-1.00718838719386	-3.4
-0.3	-0.1	0.1	0.3	0.153991234933891	0.0635806772748323	0.16489915674875	0.178365229912058	16	1.12736507854729	4.52
-0.3	-0.1	0.1	0.3	-0.266219506558878	0.0625172122695717	0.0320360741824276	-0.0795929726919414	21	-1.22394907020339	-3.8
-0.3	-0.1	0.1	0.3	0.642423333026848	-0.199024883033034	0.201711358760131	-0.152250906694069	5	-1.00718838719386	4.04
-0.3	-0.1	0.1	0.3	-0.479721274520954	0.0224539411916798	-0.31485700468261	0.475436651679469	9	-1.16795239209921	-4.68
-0.3	-0.1	0.1	0.3	0.182102750366675	0.163599621303099	-0.0602057192760677	-0.345813825758034	13	1.13465743687404	4.04
-0.3	-0.1	0.1	0.3	0.146566151492324	-0.194017412069669	0.0429373299806599	-0.279189302514345	2	1.1052308116573	-3.8
-0.3	-0.1	0.1	0.3	-0.367740228339704	-0.0338444708548475	0.109516838318514	0.445660067331711	14	1.07952130387134	-3.84
-0.3	-0.1	0.1	0.3	-0.949348579094724	0.523938676299798	0.0424083928597894	-0.700722550863988	12	-0.97264886194378	-4.08
-0.3	-0.1	0.1	0.3	-0.949348579094724	0.523938676299798	0.0424083928597894	-0.700722550863988	12	-0.97264886194378	-4.12
-0.3	-0.1	0.1	0.3	-0.840215788902787	0.0532095649644728	-0.858568613118147	-0.244943131641729	4	-1.16929425094917	-3.8
-0.3	-0.1	0.1	0.3	-0.949348579094724	0.523938676299798	0.0424083928597894	-0.700722550863988	12	-0.97264886194378	-4.2
-0.3	-0.1	0.1	0.3	0.248939891413795	-0.406522852594629	-0.367648071917251	0.153661227754462	3	1.05526636488715	-4
-0.3	-0.1	0.1	0.3	-0.266219506558878	0.0625172122695717	0.0320360741824276	-0.0795929726919414	21	-1.22394907020339	-3.68
-0.3	-0.1	0.1	0.3	-0.468066525688584	0.533116860936747	-0.230610730389003	0.321749717215889	10	0.997617431702492	-3.72
-0.3	-0.1	0.1	0.3	-0.224940437162465	-0.212523535311879	0.396635152877718	-0.219959549504998	19	-0.948034753258268	4.64
-0.3	-0.1	0.1	0.3	-0.277123168759678	0.530992798460901	-0.0801443777067689	0.201264045281639	20	-1.00634285398813	-3.84
-0.3	-0.1	0.1	0.3	-0.949348579094724	0.523938676299798	0.0424083928597894	-0.700722550863988	12	-0.97264886194378	4.4
-0.3	-0.1	0.1	0.3	-0.840215788902787	0.0532095649644728	-0.858568613118147	-0.244943131641729	4	-1.16929425094917	3.52
-0.3	-0.1	0.1	0.3	0.642423333026848	-0.199024883033034	0.201711358760131	-0.152250906694069	5	-1.00718838719386	4.44
-0.3	-0.1	0.1	0.3	0.153991234933891	0.0635806772748323	0.16489915674875	0.178365229912058	16	1.12736507854729	4.08
-0.3	-0.1	0.1	0.3	-0.367740228339704	-0.0338444708548475	0.109516838318514	0.445660067331711	14	1.07952130387134	-0
-0.3	-0.1	0.1	0.3	-0.168994296105621	-0.23567831670608	-0.106218754420937	0.328416896976254	6	0.971875323549398	4.56
-0.3	-0.1	0.1	0.3	0.182102750366675	0.163599621303099	-0.0602057192760677	-0.345813825758034	13	1.13465743687404	4.6
-0.3	-0.1	0.1	0.3	0.153991234933891	0.0635806772748323	0.16489915674875	0.178365229912058	16	1.12736507854729	4.52
-0.3	-0.1	0.1	0.3	-0.168994296105621	-0.23567831670608	-0.106218754420937	0.328416896976254	6	0.971875323549398	4.8
-0.3	-0.1	0.1	0.3	0.642423333026848	-0.199024883033034	0.201711358760131	-0.152250906694069	5	-1.00718838719386	5.68
-0.3	-0.1	0.1	0.3	0.512510594589312	-0.717273231767094	-0.0815972882040343	0.347057029659665	7	-0.921597482491462	-3.6
-0.3	-0.1	0.1	0.3	0.146566151492324	-0.194017412069669	0.0429373299806599	-0.279189302514345	2	1.1052308116573	-4
-0.3	-0.1	0.1	0.3	0.182102750366675	0.163599621303099	-0.0602057192760677	-0.345813825758034	13	1.13465743687404	4
-0.3	-0.1	0.1	0.3	0.242744644975429	0.021425679438999	-0.237633465395444	0.307598838308205	17	1.05787549227056	4.16
-0.3	-0.1	0.1	0.3	0.405450265500625	-0.0809300359443194	-0.226380674895169	0.68810805542268	8	0.827882241250649	-3.52
-0.3	-0.1	0.1	0.3	0.42805197533181	-0.113188161955441	0.167946556183564	-0.239048673446936	15	-0.887639663279618	3.84
-0.3	-0.1	0.1	0.3	0.42805197533181	-0.113188161955441	0.167946556183564	-0.239048673446936	15	-0.887639663279618	3.64
-0.3	-0.1	0.1	0.3	0.405450265500625	-0.0809300359443194	-0.226380674895169	0.68810805542268	8	0.827882241250649	3.76
-0.3	-0.1	0.1	0.3	-0.224940437162465	-0.212523535311879	0.396635152877718	-0.219959549504998	19	-0.948034753258268	3.84
-0.3	-0.1	0.1	0.3	0.642423333026848	-0.199024883033034	0.201711358760131	-0.152250906694069	5	-1.00718838719386	4
-0.3	-0.1	0.1	0.3	-0.266219506558878	0.0625172122695717	0.0320360741824276	-0.0795929726919414	21	-1.22394907020339	-3.52
-0.3	-0.1	0.1	0.3	-0.468066525688584	0.533116860936747	-0.230610730389003	0.321749717215889	10	0.997617431702492	-3.8
-0.3	-0.1	0.1	0.3	-0.277123168759678	0.530992798460901	-0.0801443777067689	0.201264045281639	20	-1.00634285398813	4.44
-0.3	-0.1	0.1	0.3	0.288213652315817	-0.3211199998913	-0.090232217728621	0.78784725308593	1	1.10263165001715	4.08
-0.3	-0.1	0.1	0.3	-0.266219506558878	0.0625172122695717	0.0320360741824276	-0.0795929726919414	21	-1.22394907020339	-3.92
-0.3	-0.1	0.1	0.3	0.42805197533181	-0.113188161955441	0.167946556183564	-0.239048673446936	15	-0.887639663279618	3.88
-0.3	-0.1	0.1	0.3	0.405450265500625	-0.0809300359443194	-0.226380674895169	0.68810805542268	8	0.827882241250649	3.84
-0.3	-0.1	0.1	0.3	0.248939891413795	-0.406522852594629	-0.367648071917251	0.153661227754462	3	1.05526636488715	3.84
-0.3	-0.1	0.1	0.3	0.248939891413795	-0.406522852594629	-0.367648071917251	0.153661227754462	3	1.05526636488715	3.6
-0.3	-0.1	0.1	0.3	-0.479721274520954	0.0224539411916798	-0.31485700468261	0.475436651679469	9	-1.16795239209921	4.28
-0.3	-0.1	0.1	0.3	0.242744644975429	0.021425679438999	-0.237633465395444	0.307598838308205	17	1.05787549227056	4.08
-0.3	-0.1	0.1	0.3	0.153991234933891	0.0635806772748323	0.16489915674875	0.178365229912058	16	1.12736507854729	5.24
-0.3	-0.1	0.1	0.3	0.512510594589312	-0.717273231767094	-0.0815972882040343	0.347057029659665	7	-0.921597482491462	-4
-0.3	-0.1	0.1	0.3	-0.277123168759678	0.530992798460901	-0.0801443777067689	0.201264045281639	20	-1.00634285398813	-3.92
-0.3	-0.1	0.1	0.3	-0.479721274520954	0.0224539411916798	-0.31485700468261	0.475436651679469	9	-1.16795239209921	-4.36
-0.3	-0.1	0.1	0.3	0.405450265500625	-0.0809300359443194	-0.226380674895169	0.68810805542268	8	0.827882241250649	4.56
-0.3	-0.1	0.1	0.3	-0.468066525688584	0.533116860936747	-0.230610730389003	0.321749717215889	10	0.997617431702492	-4.04
-0.3	-0.1	0.1	0.3	0.42805197533181	-0.113188161955441	0.167946556183564	-0.239048673446936	15	-0.887639663279618	-4.28
-0.3	-0.1	0.1	0.3	0.405450265500625	-0.0809300359443194	-0.226380674895169	0.68810805542268	8	0.827882241250649	4
-0.3	-0.1	0.1	0.3	0.153991234933891	0.0635806772748323	0.16489915674875	0.178365229912058	16	1.12736507854729	3.92
-0.3	-0.1	0.1	0.3	0.405450265500625	-0.0809300359443194	-0.226380674895169	0.68810805542268	8	0.827882241250649	3.88
-0.3	-0.1	0.1	0.3	0.248939891413795	-0.406522852594629	-0.367648071917251	0.153661227754462	3	1.05526636488715	4.08
-0.3	-0.1	0.1	0.3	-0.367740228339704	-0.0338444708548475	0.109516838318514	0.445660067331711	14	1.07952130387134	4.12
-0.3	-0.1	0.1	0.3	-0.468066525688584	0.533116860936747	-0.230610730389003	0.321749717215889	10	0.997617431702492	-4
-0.3	-0.1	0.1	0.3	0.512510594589312	-0.717273231767094	-0.0815972882040343	0.347057029659665	7	-0.921597482491462	-3.8
-0.3	-0.1	0.1	0.3	0.153991234933891	0.0635806772748323	0.16489915674875	0.178365229912058	16	1.12736507854729	4.48
-0.3	-0.1	0.1	0.3	0.242744644975429	0.021425679438999	-0.237633465395444	0.307598838308205	17	1.05787549227056	4.24
-0.3	-0.1	0.1	0.3	-0.840215788902787	0.0532095649644728	-0.858568613118147	-0.244943131641729	4	-1.16929425094917	3.92
-0.3	-0.1	0.1	0.3	0.288213652315817	-0.3211199998913	-0.090232217728621	0.78784725308593	1	1.10263165001715	-3.6
-0.3	-0.1	0.1	0.3	0.146566151492324	-0.194017412069669	0.0429373299806599	-0.279189302514345	2	1.1052308116573	-4.24
-0.3	-0.1	0.1	0.3	0.242744644975429	0.021425679438999	-0.237633465395444	0.307598838308205	17	1.05787549227056	3.56
-0.3	-0.1	0.1	0.3	0.248939891413795	-0.406522852594629	-0.367648071917251	0.153661227754462	3	1.05526636488715	4.04
-0.3	-0.1	0.1	0.3	-0.0257565874340785	-0.496187807513473	-0.178107495394851	-0.266694167637233	11	-1.06296866861728	3.72
-0.3	-0.1	0.1	0.3	0.405450265500625	-0.0809300359443194	-0.226380674895169	0.68810805542268	8	0.827882241250649	3.92
-0.3	-0.1	0.1	0.3	0.248939891413795	-0.406522852594629	-0.367648071917251	0.153661227754462	3	1.05526636488715	4.24
-0.3	-0.1	0.1	0.3	0.42805197533181	-0.113188161955441	0.167946556183564	-0.239048673446936	15	-0.887639663279618	4.04
-0.3	-0.1	0.1	0.3	-0.224940437162465	-0.212523535311879	0.396635152877718	-0.219959549504998	19	-0.948034753258268	4
-0.3	-0.1	0.1	0.3	-0.168994296105621	-0.23567831670608	-0.106218754420937	0.328416896976254	6	0.971875323549398	3.92
-0.3	-0.1	0.1	0.3	0.288213652315817	-0.3211199998913	-0.090232217728621	0.78784725308593	1	1.10263165001715	-4.48
-0.3	-0.1	0.1	0.3	0.182102750366675	0.163599621303099	-0.0602057192760677	-0.345813825758034	13	1.13465743687404	3.72
-0.3	-0.1	0.1	0.3	-0.479721274520954	0.0224539411916798	-0.31485700468261	0.475436651679469	9	-1.16795239209921	4.32
-0.3	-0.1	0.1	0.3	0.288213652315817	-0.3211199998913	-0.090232217728621	0.78784725308593	1	1.10263165001715	4.24
-0.3	-0.1	0.1	0.3	-0.168994296105621	-0.23567831670608	-0.106218754420937	0.328416896976254	6	0.971875323549398	4.6
-0.3	-0.1	0.1	0.3	0.642423333026848	-0.199024883033034	0.201711358760131	-0.152250906694069	5	-1.00718838719386	3.8
-0.3	-0.1	0.1	0.3	0.248939891413795	-0.406522852594629	-0.367648071917251	0.153661227754462	3	1.05526636488715	4.16
-0.3	-0.1	0.1	0.3	0.288213652315817	-0.3211199998913	-0.090232217728621	0.78784725308593	1	1.10263165001715	-3
-0.3	-0.1	0.1	0.3	-0.367740228339704	-0.0338444708548475	0.109516838318514	0.445660067331711	14	1.07952130387134	4.12
-0.3	-0.1	0.1	0.3	0.146566151492324	-0.194017412069669	0.0429373299806599	-0.279189302514345	2	1.1052308116573	3.6
-0.3	-0.1	0.1	0.3	0.42805197533181	-0.113188161955441	0.167946556183564	-0.239048673446936	15	-0.887639663279618	4.68
-0.3	-0.1	0.1	0.3	-0.224940437162465	-0.212523535311879	0.396635152877718	-0.219959549504998	19	-0.948034753258268	3.52
-0.3	-0.1	0.1	0.3	0.642423333026848	-0.199024883033034	0.201711358760131	-0.152250906694069	5	-1.00718838719386	3.68
-0.3	-0.1	0.1	0.3	-0.468066525688584	0.533116860936747	-0.230610730389003	0.321749717215889	10	0.997617431702492	-3.88
-0.3	-0.1	0.1	0.3	-0.266219506558878	0.0625172122695717	0.0320360741824276	-0.0795929726919414	21	-1.22394907020339	-3.88
-0.3	-0.1	0.1	0.3	-0.224940437162465	-0.212523535311879	0.396635152877718	-0.219959549504998	19	-0.948034753258268	-4
-0.3	-0.1	0.1	0.3	-0.840215788902787	0.0532095649644728	-0.858568613118147	-0.244943131641729	4	-1.16929425094917	3.68
-0.3	-0.1	0.1	0.3	0.242744644975429	0.021425679438999	-0.237633465395444	0.307598838308205	17	1.05787549227056	3.84
-0.3	-0.1	0.1	0.3	-0.277123168759678	0.530992798460901	-0.0801443777067689	0.201264045281639	20	-1.00634285398813	-5.28
-0.3	-0.1	0.1	0.3	0.512510594589312	-0.717273231767094	-0.0815972882040343	0.347057029659665	7	-0.921597482491462	4.28
-0.3	-0.1	0.1	0.3	-0.266219506558878	0.0625172122695717	0.0320360741824276	-0.0795929726919414	21	-1.22394907020339	-4
-0.3	-0.1	0.1	0.3	0.512510594589312	-0.717273231767094	-0.0815972882040343	0.347057029659665	7	-0.921597482491462	-3.56
-0.3	-0.1	0.1	0.3	0.182102750366675	0.163599621303099	-0.0602057192760677	-0.345813825758034	13	1.13465743687404	4.32
-0.3	-0.1	0.1	0.3	0.405450265500625	-0.0809300359443194	-0.226380674895169	0.68810805542268	8	0.827882241250649	4.56
-0.3	-0.1	0.1	0.3	0.288213652315817	-0.3211199998913	-0.090232217728621	0.78784725308593	1	1.10263165001715	4.16
-0.3	-0.1	0.1	0.3	0.512510594589312	-0.717273231767094	-0.0815972882040343	0.347057029659665	7	-0.921597482491462	3.96
-0.3	-0.1	0.1	0.3	-0.277123168759678	0.530992798460901	-0.0801443777067689	0.201264045281639	20	-1.00634285398813	3.4
-0.3	-0.1	0.1	0.3	0.248939891413795	-0.406522852594629	-0.367648071917251	0.153661227754462	3	1.05526636488715	3.6
-0.3	-0.1	0.1	0.3	-0.277123168759678	0.530992798460901	-0.0801443777067689	0.201264045281639	20	-1.00634285398813	4.44
-0.3	-0.1	0.1	0.3	-0.949348579094724	0.523938676299798	0.0424083928597894	-0.700722550863988	12	-0.97264886194378	3.68
-0.3	-0.1	0.1	0.3	-0.949348579094724	0.523938676299798	0.0424083928597894	-0.700722550863988	12	-0.97264886194378	-4.28
-0.3	-0.1	0.1	0.3	0.242744644975429	0.021425679438999	-0.237633465395444	0.307598838308205	17	1.05787549227056	3.64
-0.3	-0.1	0.1	0.3	0.242744644975429	0.021425679438999	-0.237633465395444	0.307598838308205	17	1.05787549227056	3.76
-0.3	-0.1	0.1	0.3	0.512510594589312	-0.717273231767094	-0.0815972882040343	0.347057029659665	7	-0.921597482491462	3.8
-0.3	-0.1	0.1	0.3	0.42805197533181	-0.113188161955441	0.167946556183564	-0.239048673446936	15	-0.887639663279618	3.48
-0.3	-0.1	0.1	0.3	-0.277123168759678	0.530992798460901	-0.0801443777067689	0.201264045281639	20	-1.00634285398813	-3.44
-0.3	-0.1	0.1	0.3	-0.468066525688584	0.533116860936747	-0.230610730389003	0.321749717215889	10	0.997617431702492	4.12
-0.3	-0.1	0.1	0.3	-0.0257565874340785	-0.496187807513473	-0.178107495394851	-0.266694167637233	11	-1.06296866861728	-4.08
-0.3	-0.1	0.1	0.3	-0.266219506558878	0.0625172122695717	0.0320360741824276	-0.0795929726919414	21	-1.22394907020339	-4.24
-0.3	-0.1	0.1	0.3	0.512510594589312	-0.717273231767094	-0.0815972882040343	0.347057029659665	7	-0.921597482491462	4.44
-0.3	-0.1	0.1	0.3	0.248939891413795	-0.406522852594629	-0.367648071917251	0.153661227754462	3	1.05526636488715	3.96
-0.3	-0.1	0.1	0.3	0.42805197533181	-0.113188161955441	0.167946556183564	-0.239048673446936	15	-0.887639663279618	3.88
-0.3	-0.1	0.1	0.3	-0.266219506558878	0.0625172122695717	0.0320360741824276	-0.0795929726919414	21	-1.22394907020339	-3.88
-0.3	-0.1	0.1	0.3	-0.840215788902787	0.0532095649644728	-0.858568613118147	-0.244943131641729	4	-1.16929425094917	-4.32
-0.3	-0.1	0.1	0.3	0.242744644975429	0.021425679438999	-0.237633465395444	0.307598838308205	17	1.05787549227056	4.2
-0.3	-0.1	0.1	0.3	0.288213652315817	-0.3211199998913	-0.090232217728621	0.78784725308593	1	1.10263165001715	4.52
-0.3	-0.1	0.1	0.3	-0.224940437162465	-0.212523535311879	0.396635152877718	-0.219959549504998	19	-0.948034753258268	3.56
-0.3	-0.1	0.1	0.3	0.146566151492324	-0.194017412069669	0.0429373299806599	-0.279189302514345	2	1.1052308116573	3.6
-0.3	-0.1	0.1	0.3	-0.840215788902787	0.0532095649644728	-0.858568613118147	-0.244943131641729	4	-1.16929425094917	-4.52
-0.3	-0.1	0.1	0.3	-0.168994296105621	-0.23567831670608	-0.106218754420937	0.328416896976254	6	0.971875323549398	4.04
-0.3	-0.1	0.1	0.3	0.146566151492324	-0.194017412069669	0.0429373299806599	-0.279189302514345	2	1.1052308116573	-3.92
-0.3	-0.1	0.1	0.3	0.146566151492324	-0.194017412069669	0.0429373299806599	-0.279189302514345	2	1.1052308116573	4
-0.3	-0.1	0.1	0.3	-0.277123168759678	0.530992798460901	-0.0801443777067689	0.201264045281639	20	-1.00634285398813	4.4
-0.3	-0.1	0.1	0.3	0.288213652315817	-0.3211199998913	-0.090232217728621	0.78784725308593	1	1.10263165001715	4.36
-0.3	-0.1	0.1	0.3	0.146566151492324	-0.194017412069669	0.0429373299806599	-0.279189302514345	2	1.1052308116573	-4.28
-0.3	-0.1	0.1	0.3	0.405450265500625	-0.0809300359443194	-0.226380674895169	0.68810805542268	8	0.827882241250649	4.04
-0.3	-0.1	0.1	0.3	0.248939891413795	-0.406522852594629	-0.367648071917251	0.153661227754462	3	1.05526636488715	3.96
-0.3	-0.1	0.1	0.3	-0.468066525688584	0.533116860936747	-0.230610730389003	0.321749717215889	10	0.997617431702492	4.68
-0.3	-0.1	0.1	0.3	0.512510594589312	-0.717273231767094	-0.0815972882040343	0.347057029659665	7	-0.921597482491462	4.36
-0.3	-0.1	0.1	0.3	-0.479721274520954	0.0224539411916798	-0.31485700468261	0.475436651679469	9	-1.16795239209921	3.92
-0.3	-0.1	0.1	0.3	-0.168994296105621	-0.23567831670608	-0.106218754420937	0.328416896976254	6	0.971875323549398	4.44
-0.3	-0.1	0.1	0.3	-0.367740228339704	-0.0338444708548475	0.109516838318514	0.445660067331711	14	1.07952130387134	4.68
-0.3	-0.1	0.1	0.3	-0.367740228339704	-0.0338444708548475	0.109516838318514	0.445660067331711	14	1.07952130387134	4
-0.3	-0.1	0.1	0.3	0.42805197533181	-0.113188161955441	0.167946556183564	-0.239048673446936	15	-0.887639663279618	3.64
-0.3	-0.1	0.1	0.3	-0.468066525688584	0.533116860936747	-0.230610730389003	0.321749717215889	10	0.997617431702492	4.08
-0.3	-0.1	0.1	0.3	0.405450265500625	-0.0809300359443194	-0.226380674895169	0.68810805542268	8	0.827882241250649	3.88
-0.3	-0.1	0.1	0.3	0.642423333026848	-0.199024883033034	0.201711358760131	-0.152250906694069	5	-1.00718838719386	4.12
-0.3	-0.1	0.1	0.3	0.182102750366675	0.163599621303099	-0.0602057192760677	-0.345813825758034	13	1.13465743687404	3.68
-0.3	-0.1	0.1	0.3	-0.224940437162465	-0.212523535311879	0.396635152877718	-0.219959549504998	19	-0.948034753258268	3.72
-0.3	-0.1	0.1	0.3	0.642423333026848	-0.199024883033034	0.201711358760131	-0.152250906694069	5	-1.00718838719386	3.76
-0.3	-0.1	0.1	0.3	0.182102750366675	0.163599621303099	-0.0602057192760677	-0.345813825758034	13	1.13465743687404	3.88
-0.3	-0.1	0.1	0.3	0.248939891413795	-0.406522852594629	-0.367648071917251	0.153661227754462	3	1.05526636488715	4.32
-0.3	-0.1	0.1	0.3	-0.277123168759678	0.530992798460901	-0.0801443777067689	0.201264045281639	20	-1.00634285398813	4.04
-0.3	-0.1	0.1	0.3	0.153991234933891	0.0635806772748323	0.16489915674875	0.178365229912058	16	1.12736507854729	4.08
-0.3	-0.1	0.1	0.3	-0.0257565874340785	-0.496187807513473	-0.178107495394851	-0.266694167637233	11	-1.06296866861728	4.2
-0.3	-0.1	0.1	0.3	0.288213652315817	-0.3211199998913	-0.090232217728621	0.78784725308593	1	1.10263165001715	-3.6
-0.3	-0.1	0.1	0.3	0.405450265500625	-0.0809300359443194	-0.226380674895169	0.68810805542268	8	0.827882241250649	3.24
-0.3	-0.1	0.1	0.3	0.153991234933891	0.0635806772748323	0.16489915674875	0.178365229912058	16	1.12736507854729	3.88
-0.3	-0.1	0.1	0.3	-0.949348579094724	0.523938676299798	0.0424083928597894	-0.700722550863988	12	-0.97264886194378	4.12
-0.3	-0.1	0.1	0.3	0.146566151492324	-0.194017412069669	0.0429373299806599	-0.279189302514345	2	1.1052308116573	-2.92
-0.3	-0.1	0.1	0.3	-0.168994296105621	-0.23567831670608	-0.106218754420937	0.328416896976254	6	0.971875323549398	3.92
-0.3	-0.1	0.1	0.3	-0.949348579094724	0.523938676299798	0.0424083928597894	-0.700722550863988	12	-0.97264886194378	-3.92
-0.3	-0.1	0.1	0.3	-0.168994296105621	-0.23567831670608	-0.106218754420937	0.328416896976254	6	0.971875323549398	4.08
-0.3	-0.1	0.1	0.3	-0.367740228339704	-0.0338444708548475	0.109516838318514	0.445660067331711	14	1.07952130387134	4.08
-0.3	-0.1	0.1	0.3	0.405450265500625	-0.0809300359443194	-0.226380674895169	0.68810805542268	8	0.827882241250649	3.84
-0.3	-0.1	0.1	0.3	0.405450265500625	-0.0809300359443194	-0.226380674895169	0.68810805542268	8	0.827882241250649	3.72
-0.3	-0.1	0.1	0.3	-0.168994296105621	-0.23567831670608	-0.106218754420937	0.328416896976254	6	0.971875323549398	3.76
-0.3	-0.1	0.1	0.3	-0.266219506558878	0.0625172122695717	0.0320360741824276	-0.0795929726919414	21	-1.22394907020339	-3.6
-0.3	-0.1	0.1	0.3	0.642423333026848	-0.199024883033034	0.201711358760131	-0.152250906694069	5	-1.00718838719386	3.36
-0.3	-0.1	0.1	0.3	-0.277123168759678	0.530992798460901	-0.0801443777067689	0.201264045281639	20	-1.00634285398813	3.44
-0.3	-0.1	0.1	0.3	0.42805197533181	-0.113188161955441	0.167946556183564	-0.239048673446936	15	-0.887639663279618	-3.68
-0.3	-0.1	0.1	0.3	-0.949348579094724	0.523938676299798	0.0424083928597894	-0.700722550863988	12	-0.97264886194378	-3.76
-0.3	-0.1	0.1	0.3	0.288213652315817	-0.3211199998913	-0.090232217728621	0.78784725308593	1	1.10263165001715	3.92
-0.3	-0.1	0.1	0.3	-0.479721274520954	0.0224539411916798	-0.31485700468261	0.475436651679469	9	-1.16795239209921	3.88
-0.3	-0.1	0.1	0.3	-0.224940437162465	-0.212523535311879	0.396635152877718	-0.219959549504998	19	-0.948034753258268	3.96
-0.3	-0.1	0.1	0.3	0.153991234933891	0.0635806772748323	0.16489915674875	0.178365229912058	16	1.12736507854729	3.96
-0.3	-0.1	0.1	0.3	0.642423333026848	-0.199024883033034	0.201711358760131	-0.152250906694069	5	-1.00718838719386	-4.12
-0.3	-0.1	0.1	0.3	0.42805197533181	-0.113188161955441	0.167946556183564	-0.239048673446936	15	-0.887639663279618	-4.72
-0.3	-0.1	0.1	0.3	-0.949348579094724	0.523938676299798	0.0424083928597894	-0.700722550863988	12	-0.97264886194378	-4.16
-0.3	-0.1	0.1	0.3	-0.224940437162465	-0.212523535311879	0.396635152877718	-0.219959549504998	19	-0.948034753258268	-4.44
-0.3	-0.1	0.1	0.3	-0.479721274520954	0.0224539411916798	-0.31485700468261	0.475436651679469	9	-1.16795239209921	-4.04
-0.3	-0.1	0.1	0.3	0.146566151492324	-0.194017412069669	0.0429373299806599	-0.279189302514345	2	1.1052308116573	-4.48
-0.3	-0.1	0.1	0.3	0.182102750366675	0.163599621303099	-0.0602057192760677	-0.345813825758034	13	1.13465743687404	4
-0.3	-0.1	0.1	0.3	-0.0257565874340785	-0.496187807513473	-0.178107495394851	-0.266694167637233	11	-1.06296866861728	2.52
-0.3	-0.1	0.1	0.3	-0.468066525688584	0.533116860936747	-0.230610730389003	0.321749717215889	10	0.997617431702492	-3.2
-0.3	-0.1	0.1	0.3	0.248939891413795	-0.406522852594629	-0.367648071917251	0.153661227754462	3	1.05526636488715	3.92
-0.3	-0.1	0.1	0.3	-0.949348579094724	0.523938676299798	0.0424083928597894	-0.700722550863988	12	-0.97264886194378	-4.36
-0.3	-0.1	0.1	0.3	-0.840215788902787	0.0532095649644728	-0.858568613118147	-0.244943131641729	4	-1.16929425094917	-4.32
-0.3	-0.1	0.1	0.3	-0.168994296105621	-0.23567831670608	-0.106218754420937	0.328416896976254	6	0.971875323549398	3.52
-0.3	-0.1	0.1	0.3	-0.949348579094724	0.523938676299798	0.0424083928597894	-0.700722550863988	12	-0.97264886194378	-4
-0.3	-0.1	0.1	0.3	-0.367740228339704	-0.0338444708548475	0.109516838318514	0.445660067331711	14	1.07952130387134	-3.72
-0.3	-0.1	0.1	0.3	-0.277123168759678	0.530992798460901	-0.0801443777067689	0.201264045281639	20	-1.00634285398813	-3.8
-0.3	-0.1	0.1	0.3	0.288213652315817	-0.3211199998913	-0.090232217728621	0.78784725308593	1	1.10263165001715	4.08
-0.3	-0.1	0.1	0.3	-0.479721274520954	0.0224539411916798	-0.31485700468261	0.475436651679469	9	-1.16795239209921	-4.16
-0.3	-0.1	0.1	0.3	0.405450265500625	-0.0809300359443194	-0.226380674895169	0.68810805542268	8	0.827882241250649	2.72
-0.3	-0.1	0.1	0.3	0.512510594589312	-0.717273231767094	-0.0815972882040343	0.347057029659665	7	-0.921597482491462	2.72
-0.3	-0.1	0.1	0.3	-0.479721274520954	0.0224539411916798	-0.31485700468261	0.475436651679469	9	-1.16795239209921	-4.08
-0.3	-0.1	0.1	0.3	-0.277123168759678	0.530992798460901	-0.0801443777067689	0.201264045281639	20	-1.00634285398813	3.2
-0.3	-0.1	0.1	0.3	0.42805197533181	-0.113188161955441	0.167946556183564	-0.239048673446936	15	-0.887639663279618	-4.64
-0.3	-0.1	0.1	0.3	0.512510594589312	-0.717273231767094	-0.0815972882040343	0.347057029659665	7	-0.921597482491462	3.4
-0.3	-0.1	0.1	0.3	-0.224940437162465	-0.212523535311879	0.396635152877718	-0.219959549504998	19	-0.948034753258268	-3.84
-0.3	-0.1	0.1	0.3	0.248939891413795	-0.406522852594629	-0.367648071917251	0.153661227754462	3	1.05526636488715	3.6
-0.3	-0.1	0.1	0.3	0.42805197533181	-0.113188161955441	0.167946556183564	-0.239048673446936	15	-0.887639663279618	3.44
-0.3	-0.1	0.1	0.3	-0.168994296105621	-0.23567831670608	-0.106218754420937	0.328416896976254	6	0.971875323549398	3.68
-0.3	-0.1	0.1	0.3	-0.840215788902787	0.0532095649644728	-0.858568613118147	-0.244943131641729	4	-1.16929425094917	-4.36
-0.3	-0.1	0.1	0.3	-0.0257565874340785	-0.496187807513473	-0.178107495394851	-0.266694167637233	11	-1.06296866861728	-3.32
-0.3	-0.1	0.1	0.3	-0.367740228339704	-0.0338444708548475	0.109516838318514	0.445660067331711	14	1.07952130387134	4.24
-0.3	-0.1	0.1	0.3	-0.224940437162465	-0.212523535311879	0.396635152877718	-0.219959549504998	19	-0.948034753258268	-4.24
-0.3	-0.1	0.1	0.3	0.512510594589312	-0.717273231767094	-0.0815972882040343	0.347057029659665	7	-0.921597482491462	3.96
-0.3	-0.1	0.1	0.3	-0.367740228339704	-0.0338444708548475	0.109516838318514	0.445660067331711	14	1.07952130387134	3.8
-0.3	-0.1	0.1	0.3	-0.468066525688584	0.533116860936747	-0.230610730389003	0.321749717215889	10	0.997617431702492	-3.96
-0.3	-0.1	0.1	0.3	0.182102750366675	0.163599621303099	-0.0602057192760677	-0.345813825758034	13	1.13465743687404	3.52
-0.3	-0.1	0.1	0.3	0.405450265500625	-0.0809300359443194	-0.226380674895169	0.68810805542268	8	0.827882241250649	3.4
-0.3	-0.1	0.1	0.3	-0.479721274520954	0.0224539411916798	-0.31485700468261	0.475436651679469	9	-1.16795239209921	-3.8
-0.3	-0.1	0.1	0.3	-0.266219506558878	0.0625172122695717	0.0320360741824276	-0.0795929726919414	21	-1.22394907020339	-4.08
-0.3	-0.1	0.1	0.3	-0.224940437162465	-0.212523535311879	0.396635152877718	-0.219959549504998	19	-0.948034753258268	-4.08
-0.3	-0.1	0.1	0.3	0.405450265500625	-0.0809300359443194	-0.226380674895169	0.68810805542268	8	0.827882241250649	3.36
-0.3	-0.1	0.1	0.3	0.153991234933891	0.0635806772748323	0.16489915674875	0.178365229912058	16	1.12736507854729	4.16
-0.3	-0.1	0.1	0.3	0.512510594589312	-0.717273231767094	-0.0815972882040343	0.347057029659665	7	-0.921597482491462	-4.52
-0.3	-0.1	0.1	0.3	-0.266219506558878	0.0625172122695717	0.0320360741824276	-0.0795929726919414	21	-1.22394907020339	-4.2
-0.3	-0.1	0.1	0.3	0.42805197533181	-0.113188161955441	0.167946556183564	-0.239048673446936	15	-0.887639663279618	-4.60000000000001
-0.3	-0.1	0.1	0.3	0.146566151492324	-0.194017412069669	0.0429373299806599	-0.279189302514345	2	1.1052308116573	-4.04
-0.3	-0.1	0.1	0.3	0.512510594589312	-0.717273231767094	-0.0815972882040343	0.347057029659665	7	-0.921597482491462	-3.84
-0.3	-0.1	0.1	0.3	0.642423333026848	-0.199024883033034	0.201711358760131	-0.152250906694069	5	-1.00718838719386	-4.36
-0.3	-0.1	0.1	0.3	0.642423333026848	-0.199024883033034	0.201711358760131	-0.152250906694069	5	-1.00718838719386	-4.44
-0.3	-0.1	0.1	0.3	0.248939891413795	-0.406522852594629	-0.367648071917251	0.153661227754462	3	1.05526636488715	3.72
-0.3	-0.1	0.1	0.3	0.512510594589312	-0.717273231767094	-0.0815972882040343	0.347057029659665	7	-0.921597482491462	-4.56
-0.3	-0.1	0.1	0.3	0.182102750366675	0.163599621303099	-0.0602057192760677	-0.345813825758034	13	1.13465743687404	3.6
-0.3	-0.1	0.1	0.3	-0.468066525688584	0.533116860936747	-0.230610730389003	0.321749717215889	10	0.997617431702492	-3.68
-0.3	-0.1	0.1	0.3	-0.0257565874340785	-0.496187807513473	-0.178107495394851	-0.266694167637233	11	-1.06296866861728	-4.44
-0.3	-0.1	0.1	0.3	-0.0257565874340785	-0.496187807513473	-0.178107495394851	-0.266694167637233	11	-1.06296866861728	-4.24
-0.3	-0.1	0.1	0.3	0.288213652315817	-0.3211199998913	-0.090232217728621	0.78784725308593	1	1.10263165001715	4.28
-0.3	-0.1	0.1	0.3	0.512510594589312	-0.717273231767094	-0.0815972882040343	0.347057029659665	7	-0.921597482491462	-5.04
-0.3	-0.1	0.1	0.3	0.288213652315817	-0.3211199998913	-0.090232217728621	0.78784725308593	1	1.10263165001715	4.44
-0.3	-0.1	0.1	0.3	-0.266219506558878	0.0625172122695717	0.0320360741824276	-0.0795929726919414	21	-1.22394907020339	-3.76
-0.3	-0.1	0.1	0.3	0.642423333026848	-0.199024883033034	0.201711358760131	-0.152250906694069	5	-1.00718838719386	-4.32
-0.3	-0.1	0.1	0.3	0.642423333026848	-0.199024883033034	0.201711358760131	-0.152250906694069	5	-1.00718838719386	-3.8
-0.3	-0.1	0.1	0.3	-0.0257565874340785	-0.496187807513473	-0.178107495394851	-0.266694167637233	11	-1.06296866861728	-3.92
-0.3	-0.1	0.1	0.3	0.42805197533181	-0.113188161955441	0.167946556183564	-0.239048673446936	15	-0.887639663279618	-3.88
-0.3	-0.1	0.1	0.3	-0.949348579094724	0.523938676299798	0.0424083928597894	-0.700722550863988	12	-0.97264886194378	-3.92
-0.3	-0.1	0.1	0.3	0.42805197533181	-0.113188161955441	0.167946556183564	-0.239048673446936	15	-0.887639663279618	-3.6
-0.3	-0.1	0.1	0.3	-0.224940437162465	-0.212523535311879	0.396635152877718	-0.219959549504998	19	-0.948034753258268	-4.16
-0.3	-0.1	0.1	0.3	0.146566151492324	-0.194017412069669	0.0429373299806599	-0.279189302514345	2	1.1052308116573	-3.6
-0.3	-0.1	0.1	0.3	-0.479721274520954	0.0224539411916798	-0.31485700468261	0.475436651679469	9	-1.16795239209921	-3.92
-0.3	-0.1	0.1	0.3	0.146566151492324	-0.194017412069669	0.0429373299806599	-0.279189302514345	2	1.1052308116573	-4.16
-0.3	-0.1	0.1	0.3	-0.840215788902787	0.0532095649644728	-0.858568613118147	-0.244943131641729	4	-1.16929425094917	-4.48
-0.3	-0.1	0.1	0.3	-0.168994296105621	-0.23567831670608	-0.106218754420937	0.328416896976254	6	0.971875323549398	4.08
-0.3	-0.1	0.1	0.3	0.288213652315817	-0.3211199998913	-0.090232217728621	0.78784725308593	1	1.10263165001715	-5
-0.3	-0.1	0.1	0.3	-0.468066525688584	0.533116860936747	-0.230610730389003	0.321749717215889	10	0.997617431702492	-3.96
-0.3	-0.1	0.1	0.3	-0.224940437162465	-0.212523535311879	0.396635152877718	-0.219959549504998	19	-0.948034753258268	-4.04
-0.3	-0.1	0.1	0.3	0.248939891413795	-0.406522852594629	-0.367648071917251	0.153661227754462	3	1.05526636488715	3.6
-0.3	-0.1	0.1	0.3	0.182102750366675	0.163599621303099	-0.0602057192760677	-0.345813825758034	13	1.13465743687404	4.16
-0.3	-0.1	0.1	0.3	-0.949348579094724	0.523938676299798	0.0424083928597894	-0.700722550863988	12	-0.97264886194378	-4.56
-0.3	-0.1	0.1	0.3	-0.224940437162465	-0.212523535311879	0.396635152877718	-0.219959549504998	19	-0.948034753258268	-3.48
-0.3	-0.1	0.1	0.3	-0.949348579094724	0.523938676299798	0.0424083928597894	-0.700722550863988	12	-0.97264886194378	-4.16
-0.3	-0.1	0.1	0.3	-0.266219506558878	0.0625172122695717	0.0320360741824276	-0.0795929726919414	21	-1.22394907020339	-4.16
-0.3	-0.1	0.1	0.3	-0.168994296105621	-0.23567831670608	-0.106218754420937	0.328416896976254	6	0.971875323549398	4.36
-0.3	-0.1	0.1	0.3	0.242744644975429	0.021425679438999	-0.237633465395444	0.307598838308205	17	1.05787549227056	3.8
-0.3	-0.1	0.1	0.3	0.242744644975429	0.021425679438999	-0.237633465395444	0.307598838308205	17	1.05787549227056	3.68
-0.3	-0.1	0.1	0.3	-0.468066525688584	0.533116860936747	-0.230610730389003	0.321749717215889	10	0.997617431702492	-3.88
-0.3	-0.1	0.1	0.3	0.153991234933891	0.0635806772748323	0.16489915674875	0.178365229912058	16	1.12736507854729	3.32
